# Supplementary material for: Cell-type-specific aging clocks to quantify aging and rejuvenation in neurogenic regions of the brain
Source: Nat Aging. 2022 Dec 19;3(1):121–37. doi: 10.1038/s43587-022-00335-4 (PMC10154228; doi:10.1038/s43587-022-00335-4)
Supplement: Supplementary file 2 — Mice metadata including age and multiplexing oligonucleotide sequence. [file 43587_2022_335_MOESM2_ESM.xlsx]

## Sheet: Sheet1
Experiment	Sample	Strain	Age	Experimental Batch	10x Kit	Sample Multiplexing	Sample Barcode	Full LMO Sequence
SVZ Aging Time Course	1	C57BL/6	4.67	1	Version 3.0	Yes	TGTGATGG	CCTTGGCACCCGAGAATTCCATGTGATGGAAAAAAAAAAAAAAAAAAAAAAAAAAAAAA
SVZ Aging Time Course	2	C57BL/6	6.7	1	Version 3.0	Yes	TCAATGGC	CCTTGGCACCCGAGAATTCCATCAATGGCAAAAAAAAAAAAAAAAAAAAAAAAAAAAAA
SVZ Aging Time Course	3	C57BL/6	20.83	1	Version 3.0	Yes	CTCTAGAC	CCTTGGCACCCGAGAATTCCACTCTAGACAAAAAAAAAAAAAAAAAAAAAAAAAAAAAA
SVZ Aging Time Course	4	C57BL/6	29	1	Version 3.0	Yes	ACCAATGC	CCTTGGCACCCGAGAATTCCAACCAATGCAAAAAAAAAAAAAAAAAAAAAAAAAAAAAA
SVZ Aging Time Course	5	C57BL/6	3.33	2	Version 3.0	Yes	CAGTTAGG	CCTTGGCACCCGAGAATTCCACAGTTAGGAAAAAAAAAAAAAAAAAAAAAAAAAAAAAA
SVZ Aging Time Course	6	C57BL/6	5.4	2	Version 3.0	Yes	AACCGAAC	CCTTGGCACCCGAGAATTCCAAACCGAACAAAAAAAAAAAAAAAAAAAAAAAAAAAAAA
SVZ Aging Time Course	7	C57BL/6	9.47	2	Version 3.0	Yes	AAGCAGTC	CCTTGGCACCCGAGAATTCCAAAGCAGTCAAAAAAAAAAAAAAAAAAAAAAAAAAAAAA
SVZ Aging Time Course	8	C57BL/6	14.5	2	Version 3.0	Yes	GAATCAGG	CCTTGGCACCCGAGAATTCCAGAATCAGGAAAAAAAAAAAAAAAAAAAAAAAAAAAAAA
SVZ Aging Time Course	9	C57BL/6	16.53	2	Version 3.0	Yes	ACTCGAAG	CCTTGGCACCCGAGAATTCCAACTCGAAGAAAAAAAAAAAAAAAAAAAAAAAAAAAAAA
SVZ Aging Time Course	10	C57BL/6	18.58	2	Version 3.0	Yes	TTCCACGT	CCTTGGCACCCGAGAATTCCATTCCACGTAAAAAAAAAAAAAAAAAAAAAAAAAAAAAA
SVZ Aging Time Course	11	C57BL/6	20.6	2	Version 3.0	Yes	AACTGCAG	CCTTGGCACCCGAGAATTCCAAACTGCAGAAAAAAAAAAAAAAAAAAAAAAAAAAAAAA
SVZ Aging Time Course	12	C57BL/6	22.57	2	Version 3.0	Yes	TAAGCAGC	CCTTGGCACCCGAGAATTCCATAAGCAGCAAAAAAAAAAAAAAAAAAAAAAAAAAAAAA
SVZ Aging Time Course	13	C57BL/6	3.3	3	Version 3.0	Yes	TGTGATGG	CCTTGGCACCCGAGAATTCCATGTGATGGAAAAAAAAAAAAAAAAAAAAAAAAAAAAAA
SVZ Aging Time Course	14	C57BL/6	4.3	3	Version 3.0	Yes	TCAATGGC	CCTTGGCACCCGAGAATTCCATCAATGGCAAAAAAAAAAAAAAAAAAAAAAAAAAAAAA
SVZ Aging Time Course	15	C57BL/6	8.4	3	Version 3.0	Yes	CTCTAGAC	CCTTGGCACCCGAGAATTCCACTCTAGACAAAAAAAAAAAAAAAAAAAAAAAAAAAAAA
SVZ Aging Time Course	16	C57BL/6	10.43	3	Version 3.0	Yes	ACCAATGC	CCTTGGCACCCGAGAATTCCAACCAATGCAAAAAAAAAAAAAAAAAAAAAAAAAAAAAA
SVZ Aging Time Course	17	C57BL/6	12.47	3	Version 3.0	Yes	AGTTGCGT	CCTTGGCACCCGAGAATTCCAAGTTGCGTAAAAAAAAAAAAAAAAAAAAAAAAAAAAAA
SVZ Aging Time Course	18	C57BL/6	12.47	3	Version 3.0	Yes	CGAACAAG	CCTTGGCACCCGAGAATTCCACGAACAAGAAAAAAAAAAAAAAAAAAAAAAAAAAAAAA
SVZ Aging Time Course	19	C57BL/6	21.57	3	Version 3.0	Yes	GTACCTGT	CCTTGGCACCCGAGAATTCCAGTACCTGTAAAAAAAAAAAAAAAAAAAAAAAAAAAAAA
SVZ Aging Time Course	20	C57BL/6	22.6	3	Version 3.0	Yes	GAAGCTTG	CCTTGGCACCCGAGAATTCCAGAAGCTTGAAAAAAAAAAAAAAAAAAAAAAAAAAAAAA
SVZ Aging Time Course	21	C57BL/6	3.6	4	Version 3.0	Yes	ACTCGAAG	CCTTGGCACCCGAGAATTCCAACTCGAAGAAAAAAAAAAAAAAAAAAAAAAAAAAAAAA
SVZ Aging Time Course	22	C57BL/6	14.77	4	Version 3.0	Yes	TTCCACGT	CCTTGGCACCCGAGAATTCCATTCCACGTAAAAAAAAAAAAAAAAAAAAAAAAAAAAAA
SVZ Aging Time Course	23	C57BL/6	16.83	4	Version 3.0	Yes	AACTGCAG	CCTTGGCACCCGAGAATTCCAAACTGCAGAAAAAAAAAAAAAAAAAAAAAAAAAAAAAA
SVZ Aging Time Course	24	C57BL/6	18.87	4	Version 3.0	Yes	TAAGCAGC	CCTTGGCACCCGAGAATTCCATAAGCAGCAAAAAAAAAAAAAAAAAAAAAAAAAAAAAA
SVZ Aging Time Course	25	C57BL/6	23.9	4	Version 3.0	Yes	GAGAGACT	CCTTGGCACCCGAGAATTCCAGAGAGACTAAAAAAAAAAAAAAAAAAAAAAAAAAAAAA
SVZ Aging Time Course	26	C57BL/6	24.9	4	Version 3.0	Yes	CGATTAGC	CCTTGGCACCCGAGAATTCCACGATTAGCAAAAAAAAAAAAAAAAAAAAAAAAAAAAAA
SVZ Aging Time Course	27	C57BL/6	25.93	4	Version 3.0	Yes	ATCTACGG	CCTTGGCACCCGAGAATTCCAATCTACGGAAAAAAAAAAAAAAAAAAAAAAAAAAAAAA
SVZ Aging Time Course	28	C57BL/6	25.93	4	Version 3.0	Yes	TGTACCAG	CCTTGGCACCCGAGAATTCCATGTACCAGAAAAAAAAAAAAAAAAAAAAAAAAAAAAAA
Parabiosis Cohort 1	Isochronic Young	B6.SJL-Ptprca Pepcb/BoyJ	5	1	Version 2.0	No	N/A	N/A
Parabiosis Cohort 1	Heterochronic Young 1	B6.SJL-Ptprca Pepcb/BoyJ	5	1	Version 2.0	No	N/A	N/A
Parabiosis Cohort 1	Isochronic Old	C57BL/6	26	1	Version 2.0	No	N/A	N/A
Parabiosis Cohort 1	Heterchronic Old	C57BL/6	26	1	Version 2.0	No	N/A	N/A
Parabiosis Cohort 2	Isochronic Young	C57BL/6J	5.67	2	Version 3.0	Yes	GAGTCGAT	CCTTGGCACCCGAGAATTCCAGAGTCGATAAAAAAAAAAAAAAAAAAAAAAAAAAAAAA
Parabiosis Cohort 2	Isochronic Young	C57BL/6J	5.67	2	Version 3.0	Yes	AAGGCTAG	CCTTGGCACCCGAGAATTCCAAAGGCTAGAAAAAAAAAAAAAAAAAAAAAAAAAAAAAA
Parabiosis Cohort 2	Isochronic Young	C57BL/6J	4.6	2	Version 3.0	Yes	ATCTACGG	CCTTGGCACCCGAGAATTCCAATCTACGGAAAAAAAAAAAAAAAAAAAAAAAAAAAAAA
Parabiosis Cohort 2	Isochronic Young	C57BL/6J	4.6	2	Version 3.0	Yes	TGTACCAG	CCTTGGCACCCGAGAATTCCATGTACCAGAAAAAAAAAAAAAAAAAAAAAAAAAAAAAA
Parabiosis Cohort 2	Heterochronic Young	C57BL/6-Tg(UBC-GFP)30Scha/J	5.1	2	Version 3.0	Yes	TCAATGGC	CCTTGGCACCCGAGAATTCCATCAATGGCAAAAAAAAAAAAAAAAAAAAAAAAAAAAAA
Parabiosis Cohort 2	Heterochronic Young	C57BL/6-Tg(UBC-GFP)30Scha/J	5.1	2	Version 3.0	Yes	GAAGCTTG	CCTTGGCACCCGAGAATTCCAGAAGCTTGAAAAAAAAAAAAAAAAAAAAAAAAAAAAAA
Parabiosis Cohort 2	Heterochronic Young	C57BL/6-Tg(UBC-GFP)30Scha/J	5.1	2	Version 3.0	Yes	AACCGAAC	CCTTGGCACCCGAGAATTCCAAACCGAACAAAAAAAAAAAAAAAAAAAAAAAAAAAAAA
Parabiosis Cohort 2	Heterochronic Young	C57BL/6-Tg(UBC-GFP)30Scha/J	5.4	2	Version 3.0	Yes	CGATTAGC	CCTTGGCACCCGAGAATTCCACGATTAGCAAAAAAAAAAAAAAAAAAAAAAAAAAAAAA
Parabiosis Cohort 2	Heterochronic Old	C57BL/6J	20.5	2	Version 3.0	Yes	TGTGATGG	CCTTGGCACCCGAGAATTCCATGTGATGGAAAAAAAAAAAAAAAAAAAAAAAAAAAAAA
Parabiosis Cohort 2	Heterochronic Old	C57BL/6J	20.5	2	Version 3.0	Yes	GTACCTGT	CCTTGGCACCCGAGAATTCCAGTACCTGTAAAAAAAAAAAAAAAAAAAAAAAAAAAAAA
Parabiosis Cohort 2	Heterochronic Old	C57BL/6J	20.5	2	Version 3.0	Yes	CAGTTAGG	CCTTGGCACCCGAGAATTCCACAGTTAGGAAAAAAAAAAAAAAAAAAAAAAAAAAAAAA
Parabiosis Cohort 2	Heterochronic Old	C57BL/6J	20.8	2	Version 3.0	Yes	GAGAGACT	CCTTGGCACCCGAGAATTCCAGAGAGACTAAAAAAAAAAAAAAAAAAAAAAAAAAAAAA
Parabiosis Cohort 2	Isochronic Old	C57BL/6J	20.5	2	Version 3.0	Yes	CTCTAGAC	CCTTGGCACCCGAGAATTCCACTCTAGACAAAAAAAAAAAAAAAAAAAAAAAAAAAAAA
Parabiosis Cohort 2	Isochronic Old	C57BL/6J	20.5	2	Version 3.0	Yes	ACCAATGC	CCTTGGCACCCGAGAATTCCAACCAATGCAAAAAAAAAAAAAAAAAAAAAAAAAAAAAA
Parabiosis Cohort 2	Isochronic Old	C57BL/6J	20.5	2	Version 3.0	Yes	AGTTGCGT	CCTTGGCACCCGAGAATTCCAAGTTGCGTAAAAAAAAAAAAAAAAAAAAAAAAAAAAAA
Parabiosis Cohort 2	Isochronic Old	C57BL/6J	20.5	2	Version 3.0	Yes	CGAACAAG	CCTTGGCACCCGAGAATTCCACGAACAAGAAAAAAAAAAAAAAAAAAAAAAAAAAAAAA
Parabiosis Cohort 2	Isochronic Old	C57BL/6J	20.5	2	Version 3.0	Yes	AAGTACGC	CCTTGGCACCCGAGAATTCCAAAGTACGCAAAAAAAAAAAAAAAAAAAAAAAAAAAAAA
Parabiosis Cohort 2	Isochronic Old	C57BL/6J	20.5	2	Version 3.0	Yes	ATTCGCAC	CCTTGGCACCCGAGAATTCCAATTCGCACAAAAAAAAAAAAAAAAAAAAAAAAAAAAAA
Exercise	Young Control	C57BL/6	5.5	1	Version 3.0	No	N/A	N/A
Exercise	Young Control	C57BL/6	5.5	1	Version 3.0	No	N/A	N/A
Exercise	Young Control	C57BL/6	5.5	1	Version 3.0	No	N/A	N/A
Exercise	Young Control	C57BL/6	5.5	1	Version 3.0	No	N/A	N/A
Exercise	Young Exercise	C57BL/6	5.5	1	Version 3.0	No	N/A	N/A
Exercise	Young Exercise	C57BL/6	5.5	1	Version 3.0	No	N/A	N/A
Exercise	Young Exercise	C57BL/6	5.5	1	Version 3.0	No	N/A	N/A
Exercise	Young Exercise	C57BL/6	5.5	1	Version 3.0	No	N/A	N/A
Exercise	Old Control	C57BL/6	22.5	1	Version 3.0	No	N/A	N/A
Exercise	Old Control	C57BL/6	22.5	1	Version 3.0	No	N/A	N/A
Exercise	Old Control	C57BL/6	22.5	1	Version 3.0	No	N/A	N/A
Exercise	Old Exercise	C57BL/6	22.5	1	Version 3.0	No	N/A	N/A
Exercise	Old Exercise	C57BL/6	22.5	1	Version 3.0	No	N/A	N/A
Exercise	Old Exercise	C57BL/6	22.5	1	Version 3.0	No	N/A	N/A
Exercise	Old Exercise	C57BL/6	22.5	1	Version 3.0	No	N/A	N/A
