# Supplementary material for: Cell-type-specific aging clocks to quantify aging and rejuvenation in neurogenic regions of the brain
Source: Nat Aging. 2022 Dec 19;3(1):121–37. doi: 10.1038/s43587-022-00335-4 (PMC10154228; doi:10.1038/s43587-022-00335-4)
Supplement: Supplementary file 3 — Gene markers for cell-type identification along with statistical significance and effect size measures from Seurat. [file 43587_2022_335_MOESM3_ESM.xlsx]

## Sheet: Column descriptions
Column	Description
p_val	raw p-value from FindAllMarkers with test="wilcox" in Seurat (two-sided test)
avg_log2FC	average log2 fold change in expression between cell in cluster and cells outside cluster
pct.1	percentage of cells in cluster expressing the marker
pct.2	percentage of cells outside of cluster expressing the marker
p_val_adj	adjusted p-value from FindAllMarkers with test="wilcox" in Seurat (two-sided test)
cluster	cluster name (cell type)
gene	name of the gene (marker)

## Sheet: ExtendedDataTable2_CelltypeMark
p_val	avg_log2FC	pct.1	pct.2	p_val_adj	cluster	gene
0	5.02966	1	0.084	0	Microglia	C1qb
0	5.00714	1	0.073	0	Microglia	C1qa
0	4.88618	1	0.13	0	Microglia	Hexb
0	4.88216	1	0.066	0	Microglia	Ctss
0	4.58257	1	0.055	0	Microglia	C1qc
0	3.89725	0.998	0.04	0	Microglia	Tyrobp
0	3.86196	0.999	0.036	0	Microglia	Trem2
0	3.83172	1	0.339	0	Microglia	Ctsd
0	3.76208	0.999	0.04	0	Microglia	Fcer1g
0	3.61132	0.996	0.028	0	Microglia	Ly86
0	4.54721	1	0.396	0	Oligodendro	Plp1
0	4.2992	0.836	0.195	0	Oligodendro	Ptgds
0	3.93056	1	0.216	0	Oligodendro	Cryab
0	3.77372	1	0.229	0	Oligodendro	Mal
0	3.55579	0.999	0.285	0	Oligodendro	Gatm
0	3.55217	1	0.17	0	Oligodendro	Mbp
0	3.51244	1	0.216	0	Oligodendro	Car2
0	3.43239	0.989	0.079	0	Oligodendro	Apod
0	3.42236	0.999	0.08	0	Oligodendro	Ermn
0	3.33208	1	0.999	0	Oligodendro	Fth1
0	3.32421	0.986	0.088	0	Neuroblast	Stmn2
0	3.04146	1	0.32	0	Neuroblast	Sox4
0	2.95774	1	0.399	0	Neuroblast	Tmsb10
0	2.75091	0.985	0.239	0	Neuroblast	Tubb3
0	2.7287	0.998	0.331	0	Neuroblast	Rtn1
0	2.67985	0.991	0.317	0	Neuroblast	Meis2
0	2.5937	0.995	0.363	0	Neuroblast	Tubb2b
0	2.51391	0.959	0.09	0	Neuroblast	Dlx6os1
0	2.48763	0.979	0.108	0	Neuroblast	Igfbpl1
0	2.42493	0.734	0.107	0	Neuroblast	Meg3
0	4.1882	0.997	0.129	0	Astrocyte_qNSC	Mt3
0	4.18688	0.982	0.072	0	Astrocyte_qNSC	Clu
0	4.18534	0.998	0.154	0	Astrocyte_qNSC	Slc1a2
0	4.02627	0.986	0.083	0	Astrocyte_qNSC	Aldoc
0	3.95674	0.995	0.196	0	Astrocyte_qNSC	Plpp3
0	3.74706	1	0.546	0	Astrocyte_qNSC	Mt1
0	3.48534	0.653	0.04	0	Astrocyte_qNSC	Crym
0	3.46251	0.994	0.073	0	Astrocyte_qNSC	Cspg5
0	3.23667	0.993	0.311	0	Astrocyte_qNSC	Cpe
0	3.13172	0.992	0.248	0	Astrocyte_qNSC	Slc1a3
0	3.71217	0.975	0.253	0	aNSC_NPC	Hmgb2
0	3.68509	0.813	0.053	0	aNSC_NPC	Hist1h1b
0	3.3095	0.829	0.023	0	aNSC_NPC	Top2a
0	3.11824	0.912	0.029	0	aNSC_NPC	Pclaf
0	2.9647	0.999	0.814	0	aNSC_NPC	H2afz
0	2.93624	0.67	0.03	0	aNSC_NPC	Ube2c
0	2.81365	0.993	0.556	0	aNSC_NPC	Hmgn2
0	2.65016	0.765	0.023	0	aNSC_NPC	Cenpf
0	2.5523	0.869	0.126	0	aNSC_NPC	H2afx
0	2.48545	0.666	0.068	0	aNSC_NPC	Hist1h2ae
0	5.00488	1	0.8	0	Endothelial	Bsg
0	4.55663	0.996	0.01	0	Endothelial	Ly6c1
0	4.3223	0.996	0.023	0	Endothelial	Ly6a
0	4.14985	0.995	0.119	0	Endothelial	Klf2
0	3.87413	0.979	0.011	0	Endothelial	Itm2a
0	3.85931	0.927	0.016	0	Endothelial	Cxcl12
0	3.76343	0.981	0.006	0	Endothelial	Cldn5
0	3.64031	0.977	0.093	0	Endothelial	Id1
0	3.59828	0.996	0.049	0	Endothelial	Pltp
0	3.42393	0.972	0.029	0	Endothelial	Hspb1
0	5.2133	0.514	0.011	0	Mural	Acta2
0	5.05855	0.873	0.008	0	Mural	Vtn
0	4.87185	0.518	0.008	0	Mural	Tagln
0	4.29593	0.993	0.019	0	Mural	Myl9
0	4.11343	0.982	0.055	0	Mural	Igfbp7
0	4.01815	0.737	0.115	0	Mural	Crip1
0	3.76496	0.882	0.005	0	Mural	Rgs5
0	3.288	0.97	0.27	0	Mural	Cald1
0	2.89117	0.624	0.033	0	Mural	Tpm2
1.74e-215	2.98243	0.809	0.293	3.23e-211	Mural	Tpm1
6.29e-298	2.9471	0.96	0.198	1.17e-293	OPC	Nfasc
1.27e-260	2.26763	0.96	0.227	2.36e-256	OPC	Sh3gl3
5.29e-220	2.71006	0.996	0.314	9.83e-216	OPC	Cldn11
2.74e-194	2.79153	0.982	0.329	5.1e-190	OPC	Mag
3.15e-184	2.79988	0.927	0.299	5.87e-180	OPC	Tspan2
9.26e-176	2.44034	1	0.462	1.72e-171	OPC	Cnp
6.18e-167	2.8037	1	0.504	1.15e-162	OPC	Sirt2
8.33e-157	2.35132	0.887	0.294	1.55e-152	OPC	Mog
5.61e-143	2.30516	0.777	0.246	1.04e-138	OPC	Opalin
3.57e-85	2.71298	0.788	0.438	6.63e-81	OPC	Mal
0	4.35584	0.91	0.15	0	Macrophage	Lyz2
0	4.00471	0.776	0.006	0	Macrophage	Wfdc17
0	3.6619	0.776	0.002	0	Macrophage	Pf4
0	2.91933	0.735	0.002	0	Macrophage	Mrc1
0	2.64265	0.765	0.003	0	Macrophage	Ms4a7
8.34e-181	2.7342	0.552	0.08	1.55e-176	Macrophage	Ccl12
7.83e-138	3.42349	0.295	0.028	1.46e-133	Macrophage	Cd74
9.15e-131	2.25286	0.119	0.005	1.7e-126	Macrophage	H2-Aa
1.61e-102	2.22558	0.899	0.527	3e-98	Macrophage	Ctsb
3.33e-97	3.29106	0.925	0.734	6.2e-93	Macrophage	Apoe
0	2.70118	0.897	0.004	0	Neuron	Lhfpl3
0	2.50639	0.788	0.009	0	Neuron	C1ql1
0	2.32956	0.801	0.003	0	Neuron	Pdgfra
0	2.27373	0.667	0.027	0	Neuron	Snhg11
0	2.16304	0.897	0.036	0	Neuron	Cntn1
1.82e-203	2.27085	0.603	0.052	3.38e-199	Neuron	Arpp21
1.11e-143	2.6324	0.91	0.186	2.07e-139	Neuron	Cspg5
2e-104	3.37557	0.897	0.323	3.72e-100	Neuron	Ptprz1
1.14e-93	2.35782	0.462	0.063	2.12e-89	Neuron	Pcp4
8.47e-93	2.32691	0.872	0.3	1.57e-88	Neuron	Olig1
0	3.98704	0.907	0.001	0	Ependymal	Tmem212
0	3.89343	0.935	0.002	0	Ependymal	Ccdc153
0	2.91293	0.869	0.001	0	Ependymal	Fam183b
0	2.78995	0.925	0.004	0	Ependymal	Rsph1
6.12e-266	4.27137	0.916	0.074	1.14e-261	Ependymal	Rarres2
6.96e-154	3.21612	0.953	0.148	1.29e-149	Ependymal	Chchd10
4.18e-115	3.57102	1	0.237	7.78e-111	Ependymal	Mt3
4.54e-88	2.83937	0.935	0.305	8.44e-84	Ependymal	4933434E20Rik
1e-76	2.94547	1	0.484	1.87e-72	Ependymal	Tubb4b
3.02e-69	3.6471	1	0.775	5.62e-65	Ependymal	Dbi
