# Supplementary material for: Cell-type-specific aging clocks to quantify aging and rejuvenation in neurogenic regions of the brain
Source: Nat Aging. 2022 Dec 19;3(1):121–37. doi: 10.1038/s43587-022-00335-4 (PMC10154228; doi:10.1038/s43587-022-00335-4)
Supplement: Supplementary file 4 — Prediction performance summary table for all models. [file 43587_2022_335_MOESM4_ESM.xlsx]

## Sheet: ChronologicalAgePrediction
Celltype	Clock	R2	MedianAbsoluteError_Months
Astrocyte_qNSC	Pseudobulk	0.495	4.935
aNSC_NPC	Pseudobulk	0.039	6.94
Neuroblast	Pseudobulk	0.004	7.997
Microglia	Pseudobulk	0.757	3.172
Oligodendro	Pseudobulk	0.803	2.936
Endothelial	Pseudobulk	0.015	5.57
Astrocyte_qNSC	SingleCell	0.255	4.84
aNSC_NPC	SingleCell	0.148	4.434
Neuroblast	SingleCell	0.082	4.975
Microglia	SingleCell	0.137	5.684
Oligodendro	SingleCell	0.362	3.955
Endothelial	SingleCell	0.011	6.216
Astrocyte_qNSC	BootstrapPseudocell_Distrib	0.708	3.644
aNSC_NPC	BootstrapPseudocell_Distrib	0.699	3.937
Neuroblast	BootstrapPseudocell_Distrib	0.53	5.071
Microglia	BootstrapPseudocell_Distrib	0.768	2.633
Oligodendro	BootstrapPseudocell_Distrib	0.775	2.133
Endothelial	BootstrapPseudocell_Distrib	0.375	4.646
Astrocyte_qNSC	BootstrapPseudocell_Median	0.807	2.901
aNSC_NPC	BootstrapPseudocell_Median	0.828	2.664
Neuroblast	BootstrapPseudocell_Median	0.564	4.658
Microglia	BootstrapPseudocell_Median	0.894	1.351
Oligodendro	BootstrapPseudocell_Median	0.856	2.461
Endothelial	BootstrapPseudocell_Median	0.351	4.727
Astrocyte_qNSC	EnsemblePseudoCell_Distrib	0.643	2.943
aNSC_NPC	EnsemblePseudoCell_Distrib	0.602	2.864
Neuroblast	EnsemblePseudoCell_Distrib	0.484	3.395
Microglia	EnsemblePseudoCell_Distrib	0.597	3.702
Oligodendro	EnsemblePseudoCell_Distrib	0.763	2.522
Endothelial	EnsemblePseudoCell_Distrib	0.044	5.764
Astrocyte_qNSC	EnsemblePseudoCell_Median	0.818	3.531
aNSC_NPC	EnsemblePseudoCell_Median	0.698	3.602
Neuroblast	EnsemblePseudoCell_Median	0.555	5.529
Microglia	EnsemblePseudoCell_Median	0.734	2.804
Oligodendro	EnsemblePseudoCell_Median	0.848	1.848
Endothelial	EnsemblePseudoCell_Median	0.169	5.648

## Sheet: BiologicalAgePrediction
Celltype	Clock	R2	MedianAbsoluteError_Fraction	MedianAbsoluteError_Months
Astrocyte_qNSC	Pseudobulk	0.62	0.035	3.5
aNSC_NPC	Pseudobulk	0	0.059	5.9
Neuroblast	Pseudobulk	0.064	0.049	4.9
Microglia	Pseudobulk	0.376	0.031	3.1
Oligodendro	Pseudobulk	0.467	0.039	3.9
Endothelial	Pseudobulk	0.015	0.056	5.6
Astrocyte_qNSC	SingleCell	0.496	0.04	4
aNSC_NPC	SingleCell	0.187	0.062	6.2
Neuroblast	SingleCell	0.076	0.061	6.1
Microglia	SingleCell	0.303	0.041	4.1
Oligodendro	SingleCell	0.647	0.039	3.9
Endothelial	SingleCell	0.072	0.049	4.9
Astrocyte_qNSC	BootstrapPseudocell_Median	0.655	0.031	3.1
aNSC_NPC	BootstrapPseudocell_Median	0.508	0.028	2.8
Neuroblast	BootstrapPseudocell_Median	0.375	0.043	4.3
Microglia	BootstrapPseudocell_Median	0.651	0.023	2.3
Oligodendro	BootstrapPseudocell_Median	0.788	0.029	2.9
Endothelial	BootstrapPseudocell_Median	0.168	0.046	4.6
Astrocyte_qNSC	EnsemblePseudoCell_Median	0.725	0.034	3.4
aNSC_NPC	EnsemblePseudoCell_Median	0.59	0.035	3.5
Neuroblast	EnsemblePseudoCell_Median	0.454	0.039	3.9
Microglia	EnsemblePseudoCell_Median	0.631	0.032	3.2
Oligodendro	EnsemblePseudoCell_Median	0.755	0.03	3
Endothelial	EnsemblePseudoCell_Median	0.062	0.046	4.6
