# Supplementary material for: Cell-type-specific aging clocks to quantify aging and rejuvenation in neurogenic regions of the brain
Source: Nat Aging. 2022 Dec 19;3(1):121–37. doi: 10.1038/s43587-022-00335-4 (PMC10154228; doi:10.1038/s43587-022-00335-4)
Supplement: Supplementary file 5 — Clock genes and coefficients for all models. [file 43587_2022_335_MOESM5_ESM.xlsx]

## Sheet: Chronological_Bootstrap
Gene	Coefficient	Celltype
Ifi27	4.75688	aNSC_NPC
AC149090.1	4.73184	aNSC_NPC
Ckb	2.04061	aNSC_NPC
Map2	1.73116	aNSC_NPC
H1f0	1.70297	aNSC_NPC
Gm3764	1.39305	aNSC_NPC
Pcdhb7	1.30393	aNSC_NPC
Dpy19l1	1.24595	aNSC_NPC
Hist1h1c	1.20755	aNSC_NPC
Rif1	1.20562	aNSC_NPC
Hist1h1a	1.18997	aNSC_NPC
Tmed7	1.17087	aNSC_NPC
Cadm4	1.16685	aNSC_NPC
Bok	1.12544	aNSC_NPC
Ifitm3	1.11144	aNSC_NPC
Hspa8	1.02309	aNSC_NPC
Sox1	1.00759	aNSC_NPC
Anks1	1.00356	aNSC_NPC
Aprt	0.965517	aNSC_NPC
Tecr	0.965111	aNSC_NPC
Nsg1	0.955081	aNSC_NPC
Rbm3	0.945126	aNSC_NPC
Akt2	0.929244	aNSC_NPC
Fzr1	0.907805	aNSC_NPC
Slit2	0.838142	aNSC_NPC
Pid1	0.833866	aNSC_NPC
Fam3c	0.833344	aNSC_NPC
Dhrs4	0.799519	aNSC_NPC
Sox4	0.706853	aNSC_NPC
Kif4	0.662133	aNSC_NPC
Serinc1	0.64398	aNSC_NPC
Gm17750	0.629122	aNSC_NPC
Hist1h1e	0.597966	aNSC_NPC
Tsfm	0.581948	aNSC_NPC
Gm47283	0.562024	aNSC_NPC
Emc2	0.559861	aNSC_NPC
Dbx2	0.551874	aNSC_NPC
Tfdp1	0.510755	aNSC_NPC
Pum3	0.510426	aNSC_NPC
Kctd2	0.505656	aNSC_NPC
Hmgcr	0.477667	aNSC_NPC
Asns	0.472918	aNSC_NPC
Etv1	0.454941	aNSC_NPC
Homer2	0.451201	aNSC_NPC
Tmed4	0.446702	aNSC_NPC
Ube2d2a	0.42822	aNSC_NPC
Nkx2-4	0.416677	aNSC_NPC
Wls	0.413987	aNSC_NPC
Gsx1	0.406337	aNSC_NPC
Klf6	0.402184	aNSC_NPC
Galnt11	0.39104	aNSC_NPC
Rae1	0.384835	aNSC_NPC
Tpx2	0.365391	aNSC_NPC
Slc25a36	0.317783	aNSC_NPC
Ubald2	0.290091	aNSC_NPC
Gas2l3	0.276531	aNSC_NPC
Hist1h1b	0.269155	aNSC_NPC
Vamp7	0.267146	aNSC_NPC
Pex13	0.248188	aNSC_NPC
Ier2	0.23263	aNSC_NPC
Smim14	0.211671	aNSC_NPC
Hist1h2ap	0.209175	aNSC_NPC
Fam60a	0.15036	aNSC_NPC
Dclk2	0.104663	aNSC_NPC
Ei24	0.0910195	aNSC_NPC
Maz	0.0847568	aNSC_NPC
1110038F14Rik	0.0681604	aNSC_NPC
Trmt10c	0.0469144	aNSC_NPC
Atp6v1b2	0.0421321	aNSC_NPC
Snx3	0.0359833	aNSC_NPC
Mrpl49	0.0205491	aNSC_NPC
Cntln	0.0200519	aNSC_NPC
Nit2	0.0104121	aNSC_NPC
Acbd5	0.00300983	aNSC_NPC
Ptrh2	0.00211739	aNSC_NPC
Hist1h2af	-9.44432e-05	aNSC_NPC
Shtn1	-0.00239313	aNSC_NPC
Ccnb1	-0.00944	aNSC_NPC
Srsf5	-0.0314162	aNSC_NPC
Cox17	-0.0415329	aNSC_NPC
Cald1	-0.0415861	aNSC_NPC
Ccdc124	-0.0449437	aNSC_NPC
Clk1	-0.05254	aNSC_NPC
Ylpm1	-0.0632565	aNSC_NPC
Slc1a2	-0.0667082	aNSC_NPC
Stmn2	-0.0788275	aNSC_NPC
Pspc1	-0.0865107	aNSC_NPC
Pfdn6	-0.106991	aNSC_NPC
Capns1	-0.113478	aNSC_NPC
Mal	-0.113788	aNSC_NPC
Rbbp7	-0.127324	aNSC_NPC
Mrpl52	-0.134009	aNSC_NPC
BC005561	-0.137148	aNSC_NPC
Tead1	-0.146205	aNSC_NPC
Lmo4	-0.152798	aNSC_NPC
U2surp	-0.163697	aNSC_NPC
Fam98a	-0.170193	aNSC_NPC
Fam172a	-0.172815	aNSC_NPC
Ube3c	-0.180339	aNSC_NPC
Dnmt3a	-0.186911	aNSC_NPC
Sox11	-0.203869	aNSC_NPC
Tubb2a	-0.20451	aNSC_NPC
Brd1	-0.220307	aNSC_NPC
Klf2	-0.233664	aNSC_NPC
Brwd1	-0.245443	aNSC_NPC
Zmynd8	-0.246038	aNSC_NPC
E130114P18Rik	-0.246314	aNSC_NPC
Ctss	-0.256596	aNSC_NPC
Odc1	-0.258081	aNSC_NPC
Ahcyl1	-0.259753	aNSC_NPC
Mrps16	-0.26147	aNSC_NPC
Myl12b	-0.261807	aNSC_NPC
Trim2	-0.265663	aNSC_NPC
Vim	-0.278807	aNSC_NPC
Gjc1	-0.280942	aNSC_NPC
Lars	-0.300189	aNSC_NPC
Rpl23a	-0.30027	aNSC_NPC
Gad2	-0.323667	aNSC_NPC
Zfp580	-0.348381	aNSC_NPC
Kmt2b	-0.356486	aNSC_NPC
Pdap1	-0.357989	aNSC_NPC
Tomm70a	-0.359463	aNSC_NPC
Hsp90aa1	-0.392605	aNSC_NPC
Dlx6os1	-0.401883	aNSC_NPC
Rab8a	-0.402873	aNSC_NPC
Pcbp4	-0.430558	aNSC_NPC
Mrrf	-0.446369	aNSC_NPC
Lig1	-0.474019	aNSC_NPC
Bzw2	-0.531665	aNSC_NPC
Copz1	-0.544548	aNSC_NPC
Igfbp5	-0.560001	aNSC_NPC
Klf7	-0.63418	aNSC_NPC
Cadm1	-0.641153	aNSC_NPC
Plpp3	-0.663383	aNSC_NPC
Phf23	-0.673155	aNSC_NPC
Gins4	-0.677193	aNSC_NPC
Anapc13	-0.697972	aNSC_NPC
Copg1	-0.719181	aNSC_NPC
Dguok	-0.769275	aNSC_NPC
Mex3a	-0.77063	aNSC_NPC
BC005537	-0.779869	aNSC_NPC
Hirip3	-0.892852	aNSC_NPC
Zfand5	-0.892915	aNSC_NPC
Mest	-0.919449	aNSC_NPC
Gm13889	-0.921302	aNSC_NPC
Magt1	-0.922264	aNSC_NPC
Gadd45g	-0.955018	aNSC_NPC
Sfrp1	-1.03316	aNSC_NPC
Asap1	-1.06696	aNSC_NPC
Psme2	-1.07103	aNSC_NPC
Adarb2	-1.08715	aNSC_NPC
Snf8	-1.14055	aNSC_NPC
Lix1	-1.2139	aNSC_NPC
Mdk	-1.3217	aNSC_NPC
Psmb2	-1.40391	aNSC_NPC
Pax6	-1.41359	aNSC_NPC
Ntrk2	-1.54893	aNSC_NPC
Hist1h2ae	-1.8491	aNSC_NPC
Rsrp1	-1.96136	aNSC_NPC
Shisa2	-1.9739	aNSC_NPC
Hist1h1d	-2.02535	aNSC_NPC
Ncapg2	-2.09147	aNSC_NPC
Hist3h2ba	-2.84434	aNSC_NPC
AC149090.1	2.96389	Astrocyte_qNSC
Ifi27	2.81715	Astrocyte_qNSC
C4b	2.34615	Astrocyte_qNSC
Rida	1.6231	Astrocyte_qNSC
Rbm3	1.09222	Astrocyte_qNSC
Cd302	1.06376	Astrocyte_qNSC
Lgals3bp	1.02701	Astrocyte_qNSC
Dut	0.930405	Astrocyte_qNSC
Fbln5	0.873231	Astrocyte_qNSC
Acot13	0.825424	Astrocyte_qNSC
Zc3hav1	0.816841	Astrocyte_qNSC
Nktr	0.782278	Astrocyte_qNSC
Rtp4	0.748234	Astrocyte_qNSC
Hspa9	0.731719	Astrocyte_qNSC
Gm1698	0.712728	Astrocyte_qNSC
H2-D1	0.698657	Astrocyte_qNSC
Cebpd	0.679125	Astrocyte_qNSC
Ftl1	0.663186	Astrocyte_qNSC
Actg1	0.654721	Astrocyte_qNSC
Atp6ap2	0.650925	Astrocyte_qNSC
Sparc	0.638848	Astrocyte_qNSC
Serpinb1a	0.622233	Astrocyte_qNSC
Krt10	0.619705	Astrocyte_qNSC
Smim4	0.618412	Astrocyte_qNSC
Me1	0.600896	Astrocyte_qNSC
Me3	0.597984	Astrocyte_qNSC
Etnppl	0.585551	Astrocyte_qNSC
Psmb8	0.549562	Astrocyte_qNSC
Gpr37l1	0.529203	Astrocyte_qNSC
Rgma	0.516165	Astrocyte_qNSC
Fus	0.506881	Astrocyte_qNSC
Nap1l5	0.50516	Astrocyte_qNSC
Mysm1	0.477514	Astrocyte_qNSC
Kcnq1ot1	0.463497	Astrocyte_qNSC
Smim10l1	0.441242	Astrocyte_qNSC
Lrrc8a	0.429271	Astrocyte_qNSC
Tspyl2	0.420936	Astrocyte_qNSC
Nvl	0.417873	Astrocyte_qNSC
Lrrcc1	0.417307	Astrocyte_qNSC
Tceal8	0.415539	Astrocyte_qNSC
Lysmd2	0.410459	Astrocyte_qNSC
Hadhb	0.403448	Astrocyte_qNSC
Lgi1	0.401884	Astrocyte_qNSC
Gaa	0.394652	Astrocyte_qNSC
Pdgfa	0.394537	Astrocyte_qNSC
Ggta1	0.391182	Astrocyte_qNSC
Gprasp2	0.388915	Astrocyte_qNSC
Rspo3	0.381003	Astrocyte_qNSC
Nsd2	0.379936	Astrocyte_qNSC
Gpi1	0.378357	Astrocyte_qNSC
Wnt7b	0.37733	Astrocyte_qNSC
Tmem55b	0.377223	Astrocyte_qNSC
Ubxn2a	0.374788	Astrocyte_qNSC
Crip2	0.365298	Astrocyte_qNSC
Il1rapl1	0.364765	Astrocyte_qNSC
Elmod3	0.361473	Astrocyte_qNSC
Map1lc3b	0.349877	Astrocyte_qNSC
Il33	0.349353	Astrocyte_qNSC
Ubn2	0.345719	Astrocyte_qNSC
Trmt1l	0.340357	Astrocyte_qNSC
Smpd2	0.332528	Astrocyte_qNSC
Tma7	0.317471	Astrocyte_qNSC
Fam120a	0.302313	Astrocyte_qNSC
Aldh6a1	0.301306	Astrocyte_qNSC
Ephx1	0.298059	Astrocyte_qNSC
Srsf1	0.296573	Astrocyte_qNSC
Max	0.296413	Astrocyte_qNSC
Mpp6	0.290957	Astrocyte_qNSC
Sap30	0.289536	Astrocyte_qNSC
Atg3	0.28609	Astrocyte_qNSC
Hjurp	0.281936	Astrocyte_qNSC
Akt3	0.28056	Astrocyte_qNSC
Lman1	0.27971	Astrocyte_qNSC
Gm42418	0.278384	Astrocyte_qNSC
Ube2s	0.273645	Astrocyte_qNSC
Ttyh3	0.272045	Astrocyte_qNSC
Tmem205	0.271999	Astrocyte_qNSC
Tmem59	0.26559	Astrocyte_qNSC
U2af2	0.262507	Astrocyte_qNSC
Dpm3	0.261526	Astrocyte_qNSC
Ezr	0.259597	Astrocyte_qNSC
Eno1	0.259527	Astrocyte_qNSC
Tulp4	0.258631	Astrocyte_qNSC
Gtf2b	0.257763	Astrocyte_qNSC
Ifit3	0.252143	Astrocyte_qNSC
Mt1	0.250272	Astrocyte_qNSC
Brd3	0.249411	Astrocyte_qNSC
Nptx2	0.245557	Astrocyte_qNSC
Bola2	0.245415	Astrocyte_qNSC
Mtch2	0.243895	Astrocyte_qNSC
Adk	0.240571	Astrocyte_qNSC
Efr3b	0.237729	Astrocyte_qNSC
Lrrn3	0.236372	Astrocyte_qNSC
Med4	0.235618	Astrocyte_qNSC
Agpat3	0.234966	Astrocyte_qNSC
Sin3b	0.23459	Astrocyte_qNSC
Plekho1	0.226092	Astrocyte_qNSC
Cyba	0.223338	Astrocyte_qNSC
Dmap1	0.220807	Astrocyte_qNSC
Rapgef3	0.22021	Astrocyte_qNSC
Syncrip	0.219924	Astrocyte_qNSC
Ptov1	0.219889	Astrocyte_qNSC
Psmg4	0.218179	Astrocyte_qNSC
Nkx2-4	0.211928	Astrocyte_qNSC
Col5a2	0.208782	Astrocyte_qNSC
Ptgds	0.208096	Astrocyte_qNSC
Wls	0.207259	Astrocyte_qNSC
Glmp	0.203322	Astrocyte_qNSC
Ggps1	0.201915	Astrocyte_qNSC
Acot2	0.200176	Astrocyte_qNSC
Efemp1	0.197231	Astrocyte_qNSC
Prrt1	0.196233	Astrocyte_qNSC
Slc6a11	0.194302	Astrocyte_qNSC
Ccdc127	0.193165	Astrocyte_qNSC
Fbl	0.189822	Astrocyte_qNSC
Csf2ra	0.186329	Astrocyte_qNSC
Zfp706	0.181524	Astrocyte_qNSC
Mxd4	0.180651	Astrocyte_qNSC
Sbno1	0.174391	Astrocyte_qNSC
Pdzph1	0.170519	Astrocyte_qNSC
Mpdu1	0.166662	Astrocyte_qNSC
Pcdh11x	0.164514	Astrocyte_qNSC
Ash1l	0.164284	Astrocyte_qNSC
Bhlhe40	0.161756	Astrocyte_qNSC
Mrpl41	0.161243	Astrocyte_qNSC
Rsf1	0.158024	Astrocyte_qNSC
Prpf38b	0.157194	Astrocyte_qNSC
Alyref	0.15411	Astrocyte_qNSC
Gclc	0.153315	Astrocyte_qNSC
Ppp6r3	0.149643	Astrocyte_qNSC
Nisch	0.147868	Astrocyte_qNSC
Hadha	0.146485	Astrocyte_qNSC
Usp18	0.146379	Astrocyte_qNSC
Rfng	0.145457	Astrocyte_qNSC
Cyp2j9	0.140672	Astrocyte_qNSC
Cdc42bpa	0.139976	Astrocyte_qNSC
AI480526	0.138961	Astrocyte_qNSC
Izumo4	0.135129	Astrocyte_qNSC
Ddt	0.124013	Astrocyte_qNSC
Ppp1r15b	0.120021	Astrocyte_qNSC
Lars2	0.119247	Astrocyte_qNSC
Wnk2	0.117421	Astrocyte_qNSC
Rnf6	0.112375	Astrocyte_qNSC
Chst2	0.110684	Astrocyte_qNSC
Rchy1	0.108803	Astrocyte_qNSC
2310011J03Rik	0.108656	Astrocyte_qNSC
Gfap	0.0962409	Astrocyte_qNSC
Zfand1	0.0923986	Astrocyte_qNSC
Sox2	0.0923554	Astrocyte_qNSC
Ctnnbip1	0.0863419	Astrocyte_qNSC
H2-Ke6	0.0854626	Astrocyte_qNSC
Golgb1	0.0807055	Astrocyte_qNSC
Mrto4	0.0803173	Astrocyte_qNSC
Ap2b1	0.0802158	Astrocyte_qNSC
Timm8b	0.0781122	Astrocyte_qNSC
Thrsp	0.0772299	Astrocyte_qNSC
Prr13	0.076807	Astrocyte_qNSC
Zfp771	0.0744681	Astrocyte_qNSC
Phyhipl	0.0739609	Astrocyte_qNSC
Nfkbib	0.0726463	Astrocyte_qNSC
Aldh5a1	0.0719031	Astrocyte_qNSC
Rcan2	0.0717553	Astrocyte_qNSC
Csdc2	0.0714585	Astrocyte_qNSC
Alad	0.0707	Astrocyte_qNSC
Ccser2	0.0678788	Astrocyte_qNSC
Avl9	0.0662069	Astrocyte_qNSC
C1qbp	0.0649039	Astrocyte_qNSC
Dennd4a	0.0637837	Astrocyte_qNSC
G3bp2	0.0635848	Astrocyte_qNSC
Smarcb1	0.0621	Astrocyte_qNSC
Galnt1	0.0614424	Astrocyte_qNSC
G6pc3	0.0607535	Astrocyte_qNSC
Cdh19	0.060136	Astrocyte_qNSC
Hnrnpl	0.0598515	Astrocyte_qNSC
Nrxn2	0.058307	Astrocyte_qNSC
Pls3	0.0549553	Astrocyte_qNSC
2310022B05Rik	0.0534696	Astrocyte_qNSC
Zfp703	0.0523796	Astrocyte_qNSC
Zfp24	0.0505629	Astrocyte_qNSC
Ctso	0.0494286	Astrocyte_qNSC
Zfand3	0.049336	Astrocyte_qNSC
Pcdhb7	0.0468185	Astrocyte_qNSC
Med22	0.0452233	Astrocyte_qNSC
Oaf	0.0440154	Astrocyte_qNSC
Cand1	0.0405791	Astrocyte_qNSC
Dnajc11	0.0400797	Astrocyte_qNSC
Mtpap	0.0357787	Astrocyte_qNSC
Tmem176b	0.0332094	Astrocyte_qNSC
Ppa2	0.0308704	Astrocyte_qNSC
Cthrc1	0.0248333	Astrocyte_qNSC
Ckb	0.0245557	Astrocyte_qNSC
Ep400	0.0244943	Astrocyte_qNSC
Mafg	0.0242096	Astrocyte_qNSC
Leng8	0.0222376	Astrocyte_qNSC
Gm14964	0.0216623	Astrocyte_qNSC
Clasp1	0.0170512	Astrocyte_qNSC
Prss56	0.0154839	Astrocyte_qNSC
Patz1	0.013783	Astrocyte_qNSC
Laptm4a	0.01282	Astrocyte_qNSC
Itih3	0.011901	Astrocyte_qNSC
Vamp4	0.00916148	Astrocyte_qNSC
Smarca5	0.00884198	Astrocyte_qNSC
Apoa1	0.00866602	Astrocyte_qNSC
Nlgn1	0.00688654	Astrocyte_qNSC
Ccnl2	0.00665351	Astrocyte_qNSC
Clmn	0.0064162	Astrocyte_qNSC
Eea1	0.00546258	Astrocyte_qNSC
Mfap3	0.00451453	Astrocyte_qNSC
Ndufb6	0.00366805	Astrocyte_qNSC
Astn1	0.00288499	Astrocyte_qNSC
Ube2e3	0.000570517	Astrocyte_qNSC
Rpl37a	-0.000439518	Astrocyte_qNSC
Scd2	-0.00116167	Astrocyte_qNSC
Luc7l	-0.00346148	Astrocyte_qNSC
Fdx1	-0.00477998	Astrocyte_qNSC
Mef2a	-0.00588178	Astrocyte_qNSC
Cr1l	-0.00681275	Astrocyte_qNSC
Upf2	-0.00694253	Astrocyte_qNSC
Tmpo	-0.00729895	Astrocyte_qNSC
Skiv2l2	-0.0132525	Astrocyte_qNSC
Tob2	-0.0133569	Astrocyte_qNSC
Txn1	-0.0157752	Astrocyte_qNSC
Actr8	-0.0160974	Astrocyte_qNSC
Nectin3	-0.0204586	Astrocyte_qNSC
Camk2g	-0.0241127	Astrocyte_qNSC
Notch1	-0.0271654	Astrocyte_qNSC
Tm9sf2	-0.0278193	Astrocyte_qNSC
Dclk1	-0.0286713	Astrocyte_qNSC
Gabbr1	-0.0323782	Astrocyte_qNSC
Dok5	-0.0335598	Astrocyte_qNSC
Zcchc24	-0.04025	Astrocyte_qNSC
Gk	-0.0403885	Astrocyte_qNSC
Basp1	-0.041095	Astrocyte_qNSC
Rb1	-0.0430991	Astrocyte_qNSC
Selenop	-0.0508114	Astrocyte_qNSC
Srpk1	-0.0512798	Astrocyte_qNSC
Ccdc28b	-0.051916	Astrocyte_qNSC
Timm22	-0.0522987	Astrocyte_qNSC
Anxa2	-0.0526159	Astrocyte_qNSC
Ddx18	-0.0527603	Astrocyte_qNSC
Gtf3a	-0.0527741	Astrocyte_qNSC
Zcchc9	-0.0574113	Astrocyte_qNSC
Proser1	-0.0583577	Astrocyte_qNSC
Lmo4	-0.0586573	Astrocyte_qNSC
Adamts18	-0.0588306	Astrocyte_qNSC
Fkbp14	-0.0589408	Astrocyte_qNSC
Cers4	-0.0598917	Astrocyte_qNSC
Ate1	-0.0613435	Astrocyte_qNSC
Cxcl10	-0.061933	Astrocyte_qNSC
Tor3a	-0.0620057	Astrocyte_qNSC
1810010H24Rik	-0.0631871	Astrocyte_qNSC
Thap12	-0.0661247	Astrocyte_qNSC
Selenot	-0.0686783	Astrocyte_qNSC
Larp4	-0.0687597	Astrocyte_qNSC
Gripap1	-0.0732403	Astrocyte_qNSC
Eid1	-0.0751287	Astrocyte_qNSC
Tmx2	-0.0796237	Astrocyte_qNSC
Tril	-0.0808365	Astrocyte_qNSC
Arhgef1	-0.0822348	Astrocyte_qNSC
Arl1	-0.0832647	Astrocyte_qNSC
Tnfaip1	-0.0868659	Astrocyte_qNSC
Supt6	-0.0870858	Astrocyte_qNSC
Dek	-0.091563	Astrocyte_qNSC
Eif3f	-0.0980177	Astrocyte_qNSC
Purb	-0.11617	Astrocyte_qNSC
Mrps36	-0.116375	Astrocyte_qNSC
Ptbp2	-0.118276	Astrocyte_qNSC
Zfhx4	-0.118774	Astrocyte_qNSC
Meg3	-0.119075	Astrocyte_qNSC
Alkbh8	-0.124995	Astrocyte_qNSC
Epha5	-0.134701	Astrocyte_qNSC
Tnrc6c	-0.135433	Astrocyte_qNSC
Epm2aip1	-0.135925	Astrocyte_qNSC
Kidins220	-0.136404	Astrocyte_qNSC
Eif4e2	-0.137347	Astrocyte_qNSC
Lgmn	-0.140353	Astrocyte_qNSC
Cenpc1	-0.141618	Astrocyte_qNSC
Tank	-0.143788	Astrocyte_qNSC
Abhd4	-0.145162	Astrocyte_qNSC
Timp3	-0.154654	Astrocyte_qNSC
Acot1	-0.154738	Astrocyte_qNSC
Gpc6	-0.161078	Astrocyte_qNSC
Vma21	-0.163446	Astrocyte_qNSC
Pitpnc1	-0.165016	Astrocyte_qNSC
Igtp	-0.165787	Astrocyte_qNSC
Bhlhb9	-0.167811	Astrocyte_qNSC
Cklf	-0.167882	Astrocyte_qNSC
Ctnna2	-0.168191	Astrocyte_qNSC
Rpl23a	-0.174484	Astrocyte_qNSC
Atp13a2	-0.19123	Astrocyte_qNSC
Eps8	-0.194196	Astrocyte_qNSC
Cx3cr1	-0.202049	Astrocyte_qNSC
Jund	-0.204627	Astrocyte_qNSC
9330159F19Rik	-0.211718	Astrocyte_qNSC
Ric3	-0.215153	Astrocyte_qNSC
Atp5e	-0.218452	Astrocyte_qNSC
Gng11	-0.224278	Astrocyte_qNSC
Eif4g2	-0.229549	Astrocyte_qNSC
Tsc22d3	-0.232904	Astrocyte_qNSC
Phactr2	-0.240432	Astrocyte_qNSC
Enho	-0.241331	Astrocyte_qNSC
Slc38a2	-0.249976	Astrocyte_qNSC
Kctd5	-0.254346	Astrocyte_qNSC
Pomp	-0.256751	Astrocyte_qNSC
Isg15	-0.258241	Astrocyte_qNSC
Rpn1	-0.258627	Astrocyte_qNSC
Emp2	-0.259577	Astrocyte_qNSC
Gm47423	-0.262674	Astrocyte_qNSC
Idh3b	-0.26762	Astrocyte_qNSC
Brk1	-0.283739	Astrocyte_qNSC
Cisd2	-0.29539	Astrocyte_qNSC
Tead1	-0.295818	Astrocyte_qNSC
Syt11	-0.303142	Astrocyte_qNSC
Rbm28	-0.304453	Astrocyte_qNSC
Rif1	-0.312973	Astrocyte_qNSC
Daam1	-0.316764	Astrocyte_qNSC
Nipa2	-0.325201	Astrocyte_qNSC
Krit1	-0.334676	Astrocyte_qNSC
Ncam2	-0.341023	Astrocyte_qNSC
Thbs4	-0.346081	Astrocyte_qNSC
Taf10	-0.347193	Astrocyte_qNSC
Ost4	-0.373137	Astrocyte_qNSC
Sesn3	-0.375556	Astrocyte_qNSC
Baalc	-0.383083	Astrocyte_qNSC
Btbd17	-0.388904	Astrocyte_qNSC
Scamp5	-0.389481	Astrocyte_qNSC
Gng5	-0.391013	Astrocyte_qNSC
Dpp8	-0.408057	Astrocyte_qNSC
Hmgcr	-0.410461	Astrocyte_qNSC
Ednrb	-0.414766	Astrocyte_qNSC
Slc4a4	-0.423731	Astrocyte_qNSC
Fads1	-0.428165	Astrocyte_qNSC
Igsf21	-0.432916	Astrocyte_qNSC
Arntl	-0.439342	Astrocyte_qNSC
Sox21	-0.441634	Astrocyte_qNSC
Lancl1	-0.459223	Astrocyte_qNSC
Clic1	-0.475364	Astrocyte_qNSC
Fez1	-0.487379	Astrocyte_qNSC
Coq8b	-0.490541	Astrocyte_qNSC
Tmem100	-0.493838	Astrocyte_qNSC
Cmya5	-0.524861	Astrocyte_qNSC
Gm17750	-0.52694	Astrocyte_qNSC
Pank1	-0.533637	Astrocyte_qNSC
Urah	-0.543089	Astrocyte_qNSC
Emg1	-0.564972	Astrocyte_qNSC
Phkg1	-0.567502	Astrocyte_qNSC
Med8	-0.599447	Astrocyte_qNSC
Huwe1	-0.612327	Astrocyte_qNSC
6330403K07Rik	-0.653443	Astrocyte_qNSC
Slc9a3r1	-0.734609	Astrocyte_qNSC
Riiad1	-0.749178	Astrocyte_qNSC
Serbp1	-0.773491	Astrocyte_qNSC
Hhatl	-0.780985	Astrocyte_qNSC
Kcnk2	-0.836654	Astrocyte_qNSC
Gpx8	-0.864795	Astrocyte_qNSC
Msmo1	-0.895435	Astrocyte_qNSC
mt-Nd2	-0.947411	Astrocyte_qNSC
Manea	-1.00408	Astrocyte_qNSC
Tspan7	-1.30608	Astrocyte_qNSC
H2-K1	2.18795	Endothelial
Arhgap1	2.10754	Endothelial
Pkm	1.6142	Endothelial
Fmo2	1.35404	Endothelial
Aldh2	1.30755	Endothelial
Atad2	1.22975	Endothelial
Podxl	1.15036	Endothelial
Pdcd4	0.979533	Endothelial
Junb	0.892308	Endothelial
Pfkl	0.889037	Endothelial
Ccnh	0.881056	Endothelial
Sf1	0.87735	Endothelial
Taf15	0.86275	Endothelial
Agrn	0.822168	Endothelial
Cystm1	0.818037	Endothelial
Sf3b2	0.812484	Endothelial
Fgfr3	0.721553	Endothelial
Apod	0.674618	Endothelial
Cp	0.667484	Endothelial
AC149090.1	0.635583	Endothelial
Ier3	0.634822	Endothelial
Itfg2	0.562969	Endothelial
Il33	0.544018	Endothelial
Tmeff1	0.536361	Endothelial
Ints3	0.525617	Endothelial
C4b	0.508172	Endothelial
Klf4	0.501643	Endothelial
Cyth1	0.493039	Endothelial
Nsf	0.491128	Endothelial
Tmem176b	0.489265	Endothelial
Isg15	0.488223	Endothelial
Ensa	0.472149	Endothelial
Tmx1	0.465504	Endothelial
Plscr2	0.443913	Endothelial
Zfp644	0.441785	Endothelial
Foxl2	0.430015	Endothelial
Npepps	0.405474	Endothelial
Irf7	0.390245	Endothelial
Ifi27l2a	0.38476	Endothelial
Rpl6	0.376225	Endothelial
Jag2	0.370108	Endothelial
Ifit3	0.367554	Endothelial
Sp100	0.3662	Endothelial
Tmpo	0.363658	Endothelial
Zbtb46	0.357946	Endothelial
Tm6sf1	0.352387	Endothelial
Rpsa	0.337748	Endothelial
Ppil2	0.321936	Endothelial
Wnt5a	0.308061	Endothelial
Slc25a33	0.307442	Endothelial
Atf3	0.304095	Endothelial
Nes	0.303707	Endothelial
Ppm1a	0.301451	Endothelial
Ntn4	0.292424	Endothelial
Zfyve21	0.280028	Endothelial
Lrg1	0.275878	Endothelial
Rnf20	0.25697	Endothelial
Ubxn2a	0.222578	Endothelial
Snx6	0.22152	Endothelial
Spcs2	0.214126	Endothelial
Cfh	0.212856	Endothelial
Alas1	0.211199	Endothelial
Lyar	0.208653	Endothelial
Rlim	0.202706	Endothelial
Ucp2	0.197894	Endothelial
Hbb-bs	0.19339	Endothelial
Sars	0.18919	Endothelial
Vat1	0.177501	Endothelial
Bub3	0.171333	Endothelial
Rbbp4	0.158848	Endothelial
Nfe2l1	0.153402	Endothelial
Wdr3	0.146822	Endothelial
Susd6	0.141504	Endothelial
Icam1	0.141455	Endothelial
Ppil1	0.13659	Endothelial
Prpf4b	0.124753	Endothelial
Vcam1	0.111834	Endothelial
Rassf1	0.109168	Endothelial
Slc26a10	0.105468	Endothelial
Cflar	0.0939427	Endothelial
Wnk1	0.0925165	Endothelial
Pmaip1	0.0919133	Endothelial
4930523C07Rik	0.0900456	Endothelial
Asf1a	0.0828319	Endothelial
Mettl26	0.0761741	Endothelial
Mrps18c	0.0599383	Endothelial
Rnf10	0.0535283	Endothelial
Gpm6b	0.0464078	Endothelial
1110004F10Rik	0.04603	Endothelial
Dnaja1	0.0429837	Endothelial
Kctd20	0.0408388	Endothelial
Emc6	0.0384309	Endothelial
Syne2	0.0267022	Endothelial
Sema3c	0.0249897	Endothelial
Med29	0.0224436	Endothelial
Grk2	0.0205502	Endothelial
Cggbp1	0.0167024	Endothelial
Gspt1	0.0102954	Endothelial
Slc25a24	0.00649129	Endothelial
Fas	0.0056533	Endothelial
Dpy19l1	-0.000836333	Endothelial
Ltbp4	-0.00217556	Endothelial
C1qb	-0.0028632	Endothelial
Ltc4s	-0.00388028	Endothelial
Dip2a	-0.00448366	Endothelial
Gkn3	-0.00605312	Endothelial
Ing4	-0.00639689	Endothelial
Ypel3	-0.00663215	Endothelial
Kif21a	-0.0183605	Endothelial
Hspa1b	-0.0226804	Endothelial
Spin1	-0.0230504	Endothelial
Hexb	-0.0296414	Endothelial
Lsm8	-0.0365373	Endothelial
Smad2	-0.0415514	Endothelial
Rtl8b	-0.0548828	Endothelial
Sap30l	-0.0606366	Endothelial
Hk1	-0.0662982	Endothelial
Ddx46	-0.0695014	Endothelial
Gbp2	-0.0709678	Endothelial
Topors	-0.0739423	Endothelial
Plec	-0.0764433	Endothelial
Lin7c	-0.0792866	Endothelial
Cenpa	-0.0806952	Endothelial
Gm37494	-0.0839326	Endothelial
Polk	-0.0958681	Endothelial
Gnb4	-0.1017	Endothelial
Bloc1s4	-0.102628	Endothelial
Tcp11l2	-0.102653	Endothelial
Pllp	-0.11137	Endothelial
Supt16	-0.11394	Endothelial
Tmsb10	-0.121928	Endothelial
Mea1	-0.126605	Endothelial
Mtus1	-0.135539	Endothelial
Ulk2	-0.138573	Endothelial
Bfar	-0.13999	Endothelial
1110059G10Rik	-0.142056	Endothelial
Fam60a	-0.143842	Endothelial
Adgrl3	-0.145451	Endothelial
Gm32688	-0.146125	Endothelial
Gng11	-0.162124	Endothelial
Sccpdh	-0.164109	Endothelial
Luc7l3	-0.164161	Endothelial
Fam13a	-0.167798	Endothelial
Aldoc	-0.178427	Endothelial
Pebp1	-0.181677	Endothelial
Gapvd1	-0.181806	Endothelial
Cx3cr1	-0.193765	Endothelial
Tma7	-0.196217	Endothelial
Lysmd3	-0.199365	Endothelial
Fbxo3	-0.199805	Endothelial
AU021092	-0.202411	Endothelial
Timm17a	-0.208575	Endothelial
Ssr1	-0.211259	Endothelial
Egfl8	-0.214874	Endothelial
Myl9	-0.217028	Endothelial
2021-09-11	-0.218869	Endothelial
Ogt	-0.22294	Endothelial
Glud1	-0.237487	Endothelial
Hbegf	-0.237773	Endothelial
Mxd4	-0.25078	Endothelial
Iigp1	-0.267049	Endothelial
Erbin	-0.267846	Endothelial
Cmc4	-0.273543	Endothelial
Stat1	-0.275313	Endothelial
Slc39a10	-0.277441	Endothelial
Igtp	-0.281421	Endothelial
Mtpn	-0.285434	Endothelial
Tmcc3	-0.307895	Endothelial
Ets2	-0.310275	Endothelial
Maea	-0.333344	Endothelial
C1qa	-0.344218	Endothelial
Tsc22d3	-0.355495	Endothelial
Ptprd	-0.361495	Endothelial
U2surp	-0.362353	Endothelial
Slc38a5	-0.364742	Endothelial
Atp13a3	-0.397666	Endothelial
Srp14	-0.410363	Endothelial
Dnajb9	-0.412554	Endothelial
Brpf1	-0.425713	Endothelial
Tcaf1	-0.439718	Endothelial
Ctsh	-0.453706	Endothelial
Rbm39	-0.455034	Endothelial
Sema6a	-0.458864	Endothelial
Rapgef5	-0.463113	Endothelial
Tpd52l2	-0.487207	Endothelial
Car5a	-0.488451	Endothelial
Tceal8	-0.504459	Endothelial
Tuba1a	-0.51542	Endothelial
Zmpste24	-0.527124	Endothelial
Ptprr	-0.538029	Endothelial
H1f0	-0.56274	Endothelial
Zc3h14	-0.563455	Endothelial
Supt4a	-0.571861	Endothelial
Tubb2a	-0.577025	Endothelial
Palmd	-0.587058	Endothelial
Stmn1	-0.591604	Endothelial
Rsrp1	-0.603967	Endothelial
Scand1	-0.6119	Endothelial
Hmgcs1	-0.627406	Endothelial
Ssh2	-0.630668	Endothelial
Cnot6l	-0.642212	Endothelial
Slc50a1	-0.648642	Endothelial
Dgcr2	-0.656215	Endothelial
Tpd52l1	-0.674381	Endothelial
Irf2	-0.76405	Endothelial
Mex3c	-0.776065	Endothelial
Sparc	-0.824162	Endothelial
Chd3	-0.874814	Endothelial
Ube2g1	-1.03812	Endothelial
Itga1	-1.04521	Endothelial
Ctla2a	-1.07037	Endothelial
Stox2	-1.13394	Endothelial
Ndufs4	-1.2361	Endothelial
Crlf2	2.85569	Microglia
Naalad2	2.5952	Microglia
Klk8	2.20445	Microglia
H2-K1	1.8532	Microglia
AC149090.1	1.70218	Microglia
Lamp1	1.56007	Microglia
H2-D1	1.41448	Microglia
Rps7	1.31616	Microglia
Ifi27l2a	0.905608	Microglia
2021-03-02	0.747856	Microglia
Bri3	0.69779	Microglia
Cox6a2	0.674638	Microglia
AW112010	0.666919	Microglia
H2-Oa	0.644875	Microglia
Gpsm3	0.568455	Microglia
Ier3	0.543085	Microglia
Irf2bpl	0.522915	Microglia
Serpine1	0.479139	Microglia
Lyz2	0.439739	Microglia
Lsp1	0.429804	Microglia
Abi3	0.417096	Microglia
Ildr2	0.403698	Microglia
Man2b1	0.377509	Microglia
Ifi27	0.371872	Microglia
Upk1b	0.343276	Microglia
Gpr84	0.338091	Microglia
A830008E24Rik	0.326934	Microglia
Dst	0.325699	Microglia
Mif	0.287207	Microglia
H2-DMb1	0.281611	Microglia
Mrps14	0.249932	Microglia
Dpysl2	0.216655	Microglia
Cd74	0.211272	Microglia
Slamf9	0.174066	Microglia
Cd180	0.166862	Microglia
Hebp1	0.161617	Microglia
Ndufa1	0.151453	Microglia
Uba52	0.109192	Microglia
Apoe	0.106812	Microglia
Gm26522	0.0955568	Microglia
Gpx1	0.0946348	Microglia
Cst7	0.0883108	Microglia
Cd34	0.0455989	Microglia
H1f0	0.0357636	Microglia
Psme1	0.0279214	Microglia
Vcam1	0.000556823	Microglia
Rdx	-0.0139248	Microglia
Chd4	-0.0181647	Microglia
Csf1r	-0.0193726	Microglia
Tmx4	-0.030724	Microglia
Rnase4	-0.0344743	Microglia
Nfic	-0.0504189	Microglia
Ccl5	-0.0529465	Microglia
Slc7a8	-0.0534094	Microglia
Usp7	-0.0547138	Microglia
Tacc1	-0.065338	Microglia
Txnip	-0.0690432	Microglia
Rbm26	-0.0700684	Microglia
Akap13	-0.0782683	Microglia
Lgals3	-0.0945135	Microglia
Gm42418	-0.0992731	Microglia
Cd14	-0.141823	Microglia
Smarcd1	-0.150084	Microglia
Sf3b1	-0.180408	Microglia
Eif5b	-0.181084	Microglia
Thoc2	-0.18285	Microglia
Rsbn1l	-0.206957	Microglia
Srrm1	-0.216729	Microglia
Ptn	-0.225698	Microglia
Cxcl10	-0.245189	Microglia
Rab3gap2	-0.251628	Microglia
Arcn1	-0.253044	Microglia
Sgk1	-0.266968	Microglia
Usp34	-0.268264	Microglia
Rab10	-0.278066	Microglia
Arl1	-0.32246	Microglia
Mgat4a	-0.329641	Microglia
Tmem176b	-0.353736	Microglia
Siglech	-0.374127	Microglia
Slc15a3	-0.377116	Microglia
Ubn1	-0.405166	Microglia
Ostc	-0.420054	Microglia
Zfp326	-0.433471	Microglia
Ptbp1	-0.462776	Microglia
B4gat1	-0.4684	Microglia
Tm6sf1	-0.477345	Microglia
Socs3	-0.477652	Microglia
Cdk2ap2	-0.651405	Microglia
Hist1h1c	-0.665112	Microglia
Epb41l2	-0.766312	Microglia
Adrb1	-1.12883	Microglia
Klf2	-1.25249	Microglia
Tmem176a	-1.26755	Microglia
Sparc	-1.45036	Microglia
Fcrls	-2.40211	Microglia
Rsrp1	-3.13192	Microglia
AC149090.1	5.65131	Neuroblast
Ifi27	3.56901	Neuroblast
mt-Co1	2.20548	Neuroblast
Kansl2	1.22125	Neuroblast
Pcdhb9	1.18898	Neuroblast
Dynlt1c	1.13953	Neuroblast
Dpysl2	0.926499	Neuroblast
Dusp8	0.856702	Neuroblast
Tmem47	0.8233	Neuroblast
Egr1	0.789381	Neuroblast
Tiam2	0.739634	Neuroblast
Mir124a-1hg	0.707931	Neuroblast
Nop10	0.667262	Neuroblast
Gfpt1	0.658963	Neuroblast
Tspyl2	0.63368	Neuroblast
Tecr	0.589226	Neuroblast
Hist1h1b	0.586519	Neuroblast
Rps6kc1	0.546298	Neuroblast
Stambp	0.54129	Neuroblast
Arpc5	0.540481	Neuroblast
Dynll1	0.528714	Neuroblast
Rps19bp1	0.521777	Neuroblast
Rnf10	0.514965	Neuroblast
Dhx9	0.5132	Neuroblast
Tial1	0.504887	Neuroblast
Ndufaf7	0.49151	Neuroblast
Set	0.488991	Neuroblast
Mgst3	0.488955	Neuroblast
Rbm33	0.488572	Neuroblast
Szrd1	0.471817	Neuroblast
Ankrd13b	0.463659	Neuroblast
Cmip	0.458268	Neuroblast
Slit2	0.453509	Neuroblast
Alkbh5	0.447711	Neuroblast
Asxl3	0.436163	Neuroblast
Srp9	0.405563	Neuroblast
Snrnp48	0.405252	Neuroblast
Bmi1	0.402322	Neuroblast
Mcl1	0.395578	Neuroblast
Ftl1-ps1	0.391611	Neuroblast
Wbp2	0.380412	Neuroblast
3110021N24Rik	0.369181	Neuroblast
Myo9a	0.369164	Neuroblast
Eapp	0.365604	Neuroblast
Anks1b	0.364863	Neuroblast
Pcdhb7	0.353963	Neuroblast
Hist1h1c	0.351235	Neuroblast
Smarcc2	0.347932	Neuroblast
Meis3	0.34742	Neuroblast
Mvb12b	0.341106	Neuroblast
Txnip	0.340902	Neuroblast
Zbtb44	0.340351	Neuroblast
Mycn	0.338487	Neuroblast
Sall3	0.337069	Neuroblast
Mtrf1l	0.336443	Neuroblast
Thyn1	0.336004	Neuroblast
Ifitm3	0.333947	Neuroblast
Gramd1a	0.333719	Neuroblast
Cnot2	0.317264	Neuroblast
Lsm2	0.313743	Neuroblast
S100a10	0.313272	Neuroblast
Stmn4	0.306162	Neuroblast
Gria2	0.305045	Neuroblast
D5Ertd579e	0.304281	Neuroblast
Stau1	0.301062	Neuroblast
Pcgf6	0.29428	Neuroblast
Tmem222	0.294218	Neuroblast
Yipf4	0.286076	Neuroblast
Stat1	0.271998	Neuroblast
Rbm7	0.271034	Neuroblast
Zeb1	0.269298	Neuroblast
Jun	0.266197	Neuroblast
Srrt	0.256496	Neuroblast
Cmpk1	0.256378	Neuroblast
Nln	0.254521	Neuroblast
Mkrn1	0.251475	Neuroblast
Cdkn2c	0.246979	Neuroblast
Nfix	0.243768	Neuroblast
Sbf2	0.243578	Neuroblast
Gad1	0.235679	Neuroblast
Pgrmc1	0.229979	Neuroblast
Dstyk	0.22825	Neuroblast
Ankra2	0.227332	Neuroblast
Mast2	0.223874	Neuroblast
Topbp1	0.221208	Neuroblast
Thrsp	0.219476	Neuroblast
Pim1	0.217735	Neuroblast
Hpcal1	0.217209	Neuroblast
Herc2	0.215228	Neuroblast
Mrpl15	0.212839	Neuroblast
Caprin1	0.206961	Neuroblast
Wrb	0.204265	Neuroblast
Slc25a51	0.200808	Neuroblast
Wdr83os	0.196887	Neuroblast
Nxph1	0.196633	Neuroblast
Ggh	0.194472	Neuroblast
Cyp51	0.186577	Neuroblast
Kras	0.179021	Neuroblast
Oasl2	0.174741	Neuroblast
Smarcd3	0.174561	Neuroblast
Spopl	0.171282	Neuroblast
Kat6b	0.167708	Neuroblast
Homer3	0.167346	Neuroblast
Pabpc4	0.165668	Neuroblast
Rnf165	0.163511	Neuroblast
Rhob	0.161529	Neuroblast
Ckb	0.161127	Neuroblast
Cadm2	0.155776	Neuroblast
Ccsap	0.147334	Neuroblast
Zfr	0.144593	Neuroblast
Fubp1	0.139769	Neuroblast
Clns1a	0.13863	Neuroblast
Fnbp1l	0.130829	Neuroblast
Mitd1	0.128782	Neuroblast
Rabif	0.124029	Neuroblast
Polr2i	0.123774	Neuroblast
Cse1l	0.120209	Neuroblast
Magi2	0.114843	Neuroblast
Phf20l1	0.112041	Neuroblast
Peg3	0.111623	Neuroblast
Syncrip	0.109712	Neuroblast
Rfesd	0.109516	Neuroblast
Syt11	0.108356	Neuroblast
Hnrnpul2	0.108225	Neuroblast
Insm1	0.106865	Neuroblast
Usp18	0.106258	Neuroblast
Mex3d	0.103595	Neuroblast
Mapk8ip1	0.103579	Neuroblast
Ufm1	0.0942921	Neuroblast
Prkar1b	0.0940834	Neuroblast
Tob1	0.0933238	Neuroblast
Samd14	0.0927961	Neuroblast
Rbbp7	0.0917653	Neuroblast
Junb	0.0877379	Neuroblast
Prmt7	0.0834074	Neuroblast
Dguok	0.0829899	Neuroblast
Zfp369	0.0787444	Neuroblast
Zhx1	0.0763649	Neuroblast
Igfbp5	0.0722386	Neuroblast
Glud1	0.0643241	Neuroblast
Rpf1	0.0613552	Neuroblast
Eif3a	0.0611066	Neuroblast
Srbd1	0.0599737	Neuroblast
Mrpl28	0.0528771	Neuroblast
Lrp6	0.0513789	Neuroblast
Ube2v2	0.0463679	Neuroblast
Fdxr	0.0447424	Neuroblast
Fbxo9	0.0444467	Neuroblast
Smg7	0.0435141	Neuroblast
Mfge8	0.0414836	Neuroblast
Commd1	0.0387223	Neuroblast
H1f0	0.0366253	Neuroblast
Il18	0.0362807	Neuroblast
Sox1	0.0324577	Neuroblast
Cdh2	0.031073	Neuroblast
Rftn2	0.0306003	Neuroblast
Ctsf	0.0292722	Neuroblast
Srp19	0.0281959	Neuroblast
Gprasp1	0.0280296	Neuroblast
Zfp106	0.0262786	Neuroblast
Pwp1	0.0251881	Neuroblast
Snrpb	0.0242209	Neuroblast
Usp9x	0.0227635	Neuroblast
Cavin3	0.021071	Neuroblast
Nfia	0.0173741	Neuroblast
Csnk2a2	0.0154052	Neuroblast
Mthfsl	0.014191	Neuroblast
Mysm1	0.0109999	Neuroblast
Chchd1	0.00951166	Neuroblast
Tmem234	0.00865195	Neuroblast
Smim8	0.00743064	Neuroblast
Llph	0.0026456	Neuroblast
Zcchc17	-0.00483881	Neuroblast
Atg14	-0.00662593	Neuroblast
Yae1d1	-0.00751373	Neuroblast
Fam181b	-0.00953728	Neuroblast
Abracl	-0.0124	Neuroblast
Dcaf11	-0.0153166	Neuroblast
Snrpa1	-0.0168485	Neuroblast
Wdr1	-0.0200951	Neuroblast
Mpdz	-0.0201701	Neuroblast
Sh3gl3	-0.0202754	Neuroblast
Smap1	-0.0266366	Neuroblast
Vps37d	-0.0310488	Neuroblast
H2afy	-0.0317622	Neuroblast
Iws1	-0.0318206	Neuroblast
Uqcr10	-0.0321249	Neuroblast
Tax1bp3	-0.0368563	Neuroblast
Klhdc4	-0.037951	Neuroblast
Ezr	-0.0417232	Neuroblast
Afap1	-0.0419923	Neuroblast
Ciao1	-0.0441198	Neuroblast
Psmd4	-0.0538649	Neuroblast
Psma1	-0.0652916	Neuroblast
Anapc5	-0.0675052	Neuroblast
Trim59	-0.0684944	Neuroblast
Drap1	-0.0705322	Neuroblast
Arpc1a	-0.0717165	Neuroblast
Amotl1	-0.0737159	Neuroblast
Wsb2	-0.0770063	Neuroblast
2021-09-03	-0.0771937	Neuroblast
Ndufs2	-0.0781527	Neuroblast
Abi2	-0.080755	Neuroblast
Rab24	-0.0828121	Neuroblast
Qdpr	-0.0862273	Neuroblast
Morf4l1	-0.0888191	Neuroblast
Bloc1s2	-0.0891922	Neuroblast
Sft2d3	-0.089675	Neuroblast
Phpt1	-0.0914191	Neuroblast
Igfbpl1	-0.0936221	Neuroblast
Gpkow	-0.0941593	Neuroblast
Cox7a2l	-0.0951478	Neuroblast
Ubr5	-0.096806	Neuroblast
Dclk2	-0.0987713	Neuroblast
Agap1	-0.100267	Neuroblast
4931428F04Rik	-0.101102	Neuroblast
Chd3os	-0.10137	Neuroblast
Cox6c	-0.101471	Neuroblast
Chd2	-0.101722	Neuroblast
2610037D02Rik	-0.10429	Neuroblast
Ccnt1	-0.1092	Neuroblast
Oxsr1	-0.113469	Neuroblast
Ola1	-0.114637	Neuroblast
Sdhb	-0.117063	Neuroblast
Ctnnbip1	-0.11985	Neuroblast
Rpl7l1	-0.123703	Neuroblast
3110009E18Rik	-0.127549	Neuroblast
Lzic	-0.127978	Neuroblast
Nr2f1	-0.12932	Neuroblast
Zfp277	-0.133498	Neuroblast
Oxct1	-0.135083	Neuroblast
Rgs16	-0.137473	Neuroblast
Epb41	-0.139057	Neuroblast
Etfb	-0.139704	Neuroblast
Vcan	-0.142092	Neuroblast
Cd2bp2	-0.14561	Neuroblast
Snrnp70	-0.146863	Neuroblast
Gm42418	-0.147441	Neuroblast
Tmem80	-0.157129	Neuroblast
Bnip2	-0.157314	Neuroblast
Dctpp1	-0.157569	Neuroblast
Mark3	-0.158946	Neuroblast
Gm6563	-0.159103	Neuroblast
Eloa	-0.160016	Neuroblast
Top2a	-0.161776	Neuroblast
Psmd6	-0.16364	Neuroblast
Gars	-0.167149	Neuroblast
Pak7	-0.168305	Neuroblast
AC160336.1	-0.172219	Neuroblast
Smurf2	-0.173028	Neuroblast
Tmcc1	-0.176874	Neuroblast
Atp6v0e2	-0.180317	Neuroblast
Fam168a	-0.185696	Neuroblast
Atp5k	-0.18758	Neuroblast
Dcaf7	-0.191093	Neuroblast
Zcchc9	-0.191278	Neuroblast
Sox2	-0.193675	Neuroblast
Eif2a	-0.201528	Neuroblast
Cadm1	-0.204333	Neuroblast
Tlk2	-0.206754	Neuroblast
Morf4l2	-0.211774	Neuroblast
Atg12	-0.211825	Neuroblast
Pik3r1	-0.212089	Neuroblast
Nol11	-0.212716	Neuroblast
Ttc19	-0.218852	Neuroblast
Atg5	-0.227836	Neuroblast
Taf1	-0.228555	Neuroblast
Taf12	-0.229289	Neuroblast
Mdk	-0.232792	Neuroblast
Rnf8	-0.236781	Neuroblast
Ubr3	-0.237019	Neuroblast
Rnf146	-0.239805	Neuroblast
Dut	-0.240193	Neuroblast
Rars	-0.241601	Neuroblast
Fam96a	-0.243535	Neuroblast
Zfyve1	-0.246842	Neuroblast
Cacna1c	-0.252493	Neuroblast
Nras	-0.259558	Neuroblast
Zbtb2	-0.26136	Neuroblast
Wsb1	-0.261624	Neuroblast
Zfp90	-0.262612	Neuroblast
Micu2	-0.264173	Neuroblast
Zfp318	-0.271665	Neuroblast
Las1l	-0.28638	Neuroblast
Lzts1	-0.286803	Neuroblast
Eif5b	-0.294091	Neuroblast
Stk11	-0.317603	Neuroblast
Ccdc137	-0.31844	Neuroblast
Tmem256	-0.322114	Neuroblast
Zfp579	-0.328339	Neuroblast
Hnrnpdl	-0.345007	Neuroblast
Pcmt1	-0.345163	Neuroblast
Prkaca	-0.348953	Neuroblast
Glrx2	-0.349661	Neuroblast
Sertad4	-0.359461	Neuroblast
Ndufa11	-0.360287	Neuroblast
Scd2	-0.367898	Neuroblast
G3bp2	-0.369602	Neuroblast
Ino80d	-0.381884	Neuroblast
Stx16	-0.382286	Neuroblast
Tmub2	-0.402627	Neuroblast
Elp6	-0.403143	Neuroblast
Klf13	-0.411017	Neuroblast
Kdm5a	-0.411428	Neuroblast
Mphosph8	-0.412062	Neuroblast
Tmem44	-0.413569	Neuroblast
Zmiz1	-0.428968	Neuroblast
Flrt2	-0.429097	Neuroblast
Nrsn1	-0.433698	Neuroblast
Hbs1l	-0.451992	Neuroblast
Smarca2	-0.462975	Neuroblast
Prr13	-0.465752	Neuroblast
Fbxo45	-0.466334	Neuroblast
Trappc3	-0.46779	Neuroblast
Zc3h7a	-0.469783	Neuroblast
Dynlt1f	-0.519328	Neuroblast
Dpm2	-0.522377	Neuroblast
Fam104a	-0.53926	Neuroblast
Mpped2	-0.544015	Neuroblast
Gstm7	-0.563965	Neuroblast
Tcea1	-0.573327	Neuroblast
Jmjd6	-0.57344	Neuroblast
Igbp1	-0.581601	Neuroblast
Fzd2	-0.588084	Neuroblast
Cbx6	-0.622531	Neuroblast
Zscan21	-0.628602	Neuroblast
Zfhx3	-0.639053	Neuroblast
Ndn	-0.656109	Neuroblast
Trip4	-0.672586	Neuroblast
Scrt1	-0.706069	Neuroblast
Ctnna1	-0.720614	Neuroblast
Pnma2	-0.749956	Neuroblast
Kin	-0.756267	Neuroblast
2310022A10Rik	-0.812082	Neuroblast
Coprs	-0.831183	Neuroblast
Hdac1	-0.943328	Neuroblast
Ap1s1	-1.01127	Neuroblast
Pax6	-1.08174	Neuroblast
Cdkn2d	-1.10023	Neuroblast
Ewsr1	-1.12843	Neuroblast
Hist3h2ba	-1.68253	Neuroblast
C4b	5.84266	Oligodendro
Apoe	3.7493	Oligodendro
Gstm1	1.66515	Oligodendro
Eif3f	1.61187	Oligodendro
Pmp22	1.3541	Oligodendro
Il33	1.33564	Oligodendro
H2-D1	1.21775	Oligodendro
Abca8a	1.17654	Oligodendro
Lefty1	1.15861	Oligodendro
Hopx	1.0836	Oligodendro
Vamp8	0.904325	Oligodendro
1700063D05Rik	0.82763	Oligodendro
Gstm6	0.826786	Oligodendro
Pou3f1	0.653788	Oligodendro
Eef1d	0.63578	Oligodendro
Sox4	0.635136	Oligodendro
Naa20	0.623261	Oligodendro
Dnm2	0.605936	Oligodendro
Ifi27	0.605592	Oligodendro
Snca	0.601518	Oligodendro
Gm42756	0.591257	Oligodendro
Selenom	0.583013	Oligodendro
Ctsz	0.546476	Oligodendro
Dusp23	0.53137	Oligodendro
Bcl7b	0.519763	Oligodendro
Dcdc2a	0.517652	Oligodendro
Stub1	0.481765	Oligodendro
Neat1	0.476136	Oligodendro
Gstp1	0.471333	Oligodendro
Spock1	0.453346	Oligodendro
Sparc	0.44294	Oligodendro
Cryzl2	0.440509	Oligodendro
Gm16233	0.436505	Oligodendro
Cope	0.400582	Oligodendro
Bbip1	0.400331	Oligodendro
Ftl1	0.388423	Oligodendro
Akr1a1	0.360523	Oligodendro
Mpzl1	0.313364	Oligodendro
Hikeshi	0.270801	Oligodendro
Aldh2	0.268269	Oligodendro
Slc12a9	0.253588	Oligodendro
Ppp1r16b	0.243706	Oligodendro
Prpsap1	0.239112	Oligodendro
Htra1	0.233939	Oligodendro
Ndrg2	0.211976	Oligodendro
Aven	0.205078	Oligodendro
Hnrnpa3	0.203627	Oligodendro
Wasf3	0.196726	Oligodendro
Luc7l2	0.186051	Oligodendro
Srgap3	0.157275	Oligodendro
Tex264	0.150328	Oligodendro
Amer2	0.146945	Oligodendro
Dusp3	0.143704	Oligodendro
Rps4x	0.143579	Oligodendro
Gmpr2	0.134762	Oligodendro
Add3	0.130335	Oligodendro
Dusp11	0.102323	Oligodendro
Pxk	0.10089	Oligodendro
Itpr2	0.0969007	Oligodendro
Polr3h	0.0883213	Oligodendro
Gm42418	0.0866089	Oligodendro
AC149090.1	0.0833544	Oligodendro
Rftn1	0.0819598	Oligodendro
mt-Nd5	0.0782958	Oligodendro
Adipor2	0.0692291	Oligodendro
Zmat5	0.0514996	Oligodendro
Tcp1	0.0486466	Oligodendro
Clic5	0.0483002	Oligodendro
Rbbp7	0.0442952	Oligodendro
Prdx5	0.0362744	Oligodendro
Slc30a9	0.0328312	Oligodendro
Ppp2r3a	0.0212088	Oligodendro
Hspa8	0.00135008	Oligodendro
C87436	0.00044	Oligodendro
Ndufa6	-0.0105954	Oligodendro
Cs	-0.0176651	Oligodendro
Serpind1	-0.0199495	Oligodendro
Npat	-0.0207807	Oligodendro
Leprot	-0.0214907	Oligodendro
Rnf208	-0.024086	Oligodendro
Zfr	-0.0327364	Oligodendro
Tob2	-0.0332003	Oligodendro
Cldn11	-0.0346884	Oligodendro
Cpeb2	-0.035866	Oligodendro
Arhgef10	-0.0407111	Oligodendro
Ctnnbip1	-0.067093	Oligodendro
Lgmn	-0.0685395	Oligodendro
Tmx4	-0.0693152	Oligodendro
Cmpk1	-0.069986	Oligodendro
Huwe1	-0.0786141	Oligodendro
Pole4	-0.0821571	Oligodendro
Tfrc	-0.0870331	Oligodendro
Tspan15	-0.0948053	Oligodendro
Rlf	-0.118902	Oligodendro
Tma7	-0.119526	Oligodendro
D5Ertd579e	-0.119536	Oligodendro
Acbd5	-0.124092	Oligodendro
Cdkn1b	-0.139153	Oligodendro
Creb5	-0.143114	Oligodendro
Pcyt2	-0.15483	Oligodendro
Shisa4	-0.15624	Oligodendro
Sod2	-0.15676	Oligodendro
Bex3	-0.170307	Oligodendro
Ptgds	-0.172024	Oligodendro
Phf14	-0.174862	Oligodendro
Hmgn3	-0.177645	Oligodendro
Grb14	-0.180492	Oligodendro
Gm48678	-0.192515	Oligodendro
Slc22a17	-0.192834	Oligodendro
Ano4	-0.19865	Oligodendro
Nrd1	-0.200979	Oligodendro
Srsf5	-0.208045	Oligodendro
Cers2	-0.214136	Oligodendro
Dynll2	-0.27169	Oligodendro
R3hdm1	-0.302091	Oligodendro
Pacs2	-0.304332	Oligodendro
Marcksl1	-0.320567	Oligodendro
Nmral1	-0.334985	Oligodendro
Rtl8a	-0.41924	Oligodendro
Sft2d1	-0.429419	Oligodendro
Klk6	-0.437692	Oligodendro
P3h4	-0.444098	Oligodendro
Nemf	-0.47055	Oligodendro
Dek	-0.530567	Oligodendro
Hist1h1c	-0.541571	Oligodendro
Tmem128	-0.57694	Oligodendro
Ptms	-0.668377	Oligodendro
Kcna1	-0.780313	Oligodendro
Tmsb4x	-0.781104	Oligodendro
Cd59a	-0.787627	Oligodendro
Scd2	-0.844271	Oligodendro
Ndrg1	-1.31317	Oligodendro
Anks1b	-1.34577	Oligodendro

## Sheet: Biological_Bootstrap
Gene	Coef	Celltype
Cryab	0.0149098	Oligodendro
Spcs1	0.0118669	Oligodendro
Josd2	0.0112941	Oligodendro
Clptm1l	0.010996	Oligodendro
Gsn	0.0096261	Oligodendro
Jund	0.00953134	Oligodendro
Nudt4	0.00877796	Oligodendro
Stk39	0.00837761	Oligodendro
Cd59a	0.00726773	Oligodendro
Mt1	0.00709842	Oligodendro
D1Ertd622e	0.00688632	Oligodendro
Hmgcs1	0.00620098	Oligodendro
Anks1b	0.00607832	Oligodendro
Ppp1r9a	0.00603372	Oligodendro
Marcksl1	0.00540548	Oligodendro
Eno1	0.0052921	Oligodendro
Gnb2	0.00490972	Oligodendro
Creb5	0.00484537	Oligodendro
Actg1	0.00481606	Oligodendro
Gm28322	0.00467061	Oligodendro
Ado	0.00461945	Oligodendro
Msmo1	0.00453884	Oligodendro
Rnf139	0.00447582	Oligodendro
Hebp1	0.0044241	Oligodendro
Sox8	0.00439706	Oligodendro
Gatad1	0.00438734	Oligodendro
Laptm4a	0.00438729	Oligodendro
Pdia3	0.00432003	Oligodendro
Far1	0.00380296	Oligodendro
Olig2	0.00374739	Oligodendro
Cyp51	0.00365336	Oligodendro
Atp2a2	0.00344897	Oligodendro
Vcp	0.00336073	Oligodendro
Hist3h2ba	0.00331384	Oligodendro
Fbxo32	0.00320041	Oligodendro
Stxbp6	0.00291065	Oligodendro
Krit1	0.00283008	Oligodendro
Phyhipl	0.0027174	Oligodendro
Jph4	0.00255207	Oligodendro
Add1	0.00254366	Oligodendro
Gamt	0.00252177	Oligodendro
Ano4	0.0025074	Oligodendro
Eps15	0.00240209	Oligodendro
Slc48a1	0.00206592	Oligodendro
Paip1	0.00203381	Oligodendro
Atp6v1b2	0.00203233	Oligodendro
Cuta	0.00192698	Oligodendro
Nop53	0.00192529	Oligodendro
Naf1	0.00186017	Oligodendro
Klk6	0.00180187	Oligodendro
Jun	0.00155953	Oligodendro
Grb14	0.00155632	Oligodendro
Map4	0.00151583	Oligodendro
Jkamp	0.00148647	Oligodendro
Micu3	0.00148594	Oligodendro
Hsph1	0.00140381	Oligodendro
Tspan15	0.0013723	Oligodendro
Ptgr2	0.00131984	Oligodendro
Emc4	0.00127964	Oligodendro
Glrx2	0.00119409	Oligodendro
Arrdc3	0.00114759	Oligodendro
Gm42418	0.00114062	Oligodendro
Oxct1	0.0011276	Oligodendro
Kif3a	0.00107062	Oligodendro
Hspe1	0.00102098	Oligodendro
Tollip	0.000974596	Oligodendro
Polr2g	0.000942689	Oligodendro
Hist1h1c	0.000892659	Oligodendro
Zfp638	0.000784427	Oligodendro
Ttyh1	0.000711842	Oligodendro
Actr1a	0.0006542	Oligodendro
Vmp1	0.000549236	Oligodendro
Ccndbp1	0.000454593	Oligodendro
Nus1	0.000452259	Oligodendro
Tmeff1	0.000421576	Oligodendro
Pcyt2	0.000408598	Oligodendro
Flii	0.00039292	Oligodendro
Hs3st1	0.000336753	Oligodendro
Emc3	0.000331469	Oligodendro
Gm42372	0.000310926	Oligodendro
Zfp62	0.000303863	Oligodendro
Nras	0.000227354	Oligodendro
Insig2	0.000200973	Oligodendro
Map7d2	0.00013889	Oligodendro
Hmgn3	0.000125598	Oligodendro
Fbxo2	9.53569e-05	Oligodendro
Ppp3cb	4.23574e-05	Oligodendro
Ttyh2	3.68271e-05	Oligodendro
Atf2	-3.58837e-05	Oligodendro
Chpt1	-8.52382e-05	Oligodendro
Man2a2	-9.70934e-05	Oligodendro
Dst	-0.000178997	Oligodendro
Atrn	-0.000204774	Oligodendro
1110038F14Rik	-0.000268918	Oligodendro
Atp11a	-0.000322433	Oligodendro
Gtf2e2	-0.000327714	Oligodendro
Fut8	-0.000377846	Oligodendro
Usp48	-0.000387453	Oligodendro
Amfr	-0.000415129	Oligodendro
Rab24	-0.00042075	Oligodendro
Senp6	-0.000551326	Oligodendro
Ccdc12	-0.000575385	Oligodendro
Sltm	-0.000614338	Oligodendro
Syncrip	-0.000761906	Oligodendro
Appbp2	-0.000762189	Oligodendro
2010107E04Rik	-0.000808061	Oligodendro
Rora	-0.000830105	Oligodendro
Tubb3	-0.000847564	Oligodendro
Zfp24	-0.000880039	Oligodendro
Kdm1a	-0.00095208	Oligodendro
Arcn1	-0.00097019	Oligodendro
Tmem98	-0.0009808	Oligodendro
Eloa	-0.00101289	Oligodendro
Gstm6	-0.00102606	Oligodendro
Fam177a	-0.00116215	Oligodendro
Nap1l1	-0.0012492	Oligodendro
Api5	-0.0012586	Oligodendro
Neat1	-0.00130004	Oligodendro
Mrps6	-0.00137582	Oligodendro
S100a1	-0.00143136	Oligodendro
Samd8	-0.00151719	Oligodendro
Eif5	-0.00171809	Oligodendro
Aven	-0.00188424	Oligodendro
Tfdp2	-0.00208434	Oligodendro
Snrnp70	-0.00214374	Oligodendro
Nmt1	-0.00215475	Oligodendro
Sv2a	-0.00217439	Oligodendro
Tsen34	-0.00223463	Oligodendro
Kcna2	-0.00226624	Oligodendro
Eif2s2	-0.00245404	Oligodendro
Zmynd8	-0.002459	Oligodendro
Kdm6a	-0.00248696	Oligodendro
Ralgds	-0.00284561	Oligodendro
Ctsz	-0.00291631	Oligodendro
Sgk1	-0.00297255	Oligodendro
Cbx4	-0.0030926	Oligodendro
Ubr3	-0.00330067	Oligodendro
Rufy2	-0.00332165	Oligodendro
H2-D1	-0.00372452	Oligodendro
Zmat2	-0.00394066	Oligodendro
mt-Nd5	-0.00422644	Oligodendro
Slc24a2	-0.00438697	Oligodendro
Vamp8	-0.00475568	Oligodendro
Rftn1	-0.00476118	Oligodendro
Hipk2	-0.00476614	Oligodendro
Anapc5	-0.0049154	Oligodendro
Osbpl7	-0.00495665	Oligodendro
Psen2	-0.00496712	Oligodendro
Nf1	-0.00504581	Oligodendro
Adamtsl4	-0.00507149	Oligodendro
Cntn1	-0.00543224	Oligodendro
Cox7a2l	-0.00566284	Oligodendro
1700063D05Rik	-0.00612775	Oligodendro
Timm22	-0.00643706	Oligodendro
Sparc	-0.00649322	Oligodendro
Cirbp	-0.00710219	Oligodendro
Rsf1	-0.00736789	Oligodendro
Zeb2	-0.00741029	Oligodendro
Ptges2	-0.00743223	Oligodendro
Bag5	-0.00800913	Oligodendro
Camk2n1	-0.00823024	Oligodendro
Adipor2	-0.00853148	Oligodendro
Cox7c	-0.00886842	Oligodendro
Lefty1	-0.00899826	Oligodendro
Hopx	-0.00983778	Oligodendro
Snca	-0.010582	Oligodendro
Ndrg2	-0.0112167	Oligodendro
Pou3f1	-0.0117694	Oligodendro
Plekhb1	-0.0136861	Oligodendro
Gm47283	-0.0141063	Oligodendro
Apoe	-0.0141579	Oligodendro
Ubc	-0.0146605	Oligodendro
Gstm1	-0.0212122	Oligodendro
C4b	-0.0404571	Oligodendro
Fcrls	0.0260894	Microglia
Rsrp1	0.025463	Microglia
Tmem176a	0.0148333	Microglia
Slc17a5	0.01177	Microglia
Tmem176b	0.0115043	Microglia
Slc29a1	0.0109341	Microglia
Klhdc8b	0.0105481	Microglia
Dmac1	0.0102579	Microglia
Exosc8	0.00927154	Microglia
Snx24	0.00761324	Microglia
B4galt4	0.00746033	Microglia
Sgk1	0.00720158	Microglia
Rsf1	0.006889	Microglia
Zfp326	0.00677263	Microglia
Socs3	0.00676435	Microglia
Tmem206	0.0064503	Microglia
Zfand5	0.00604157	Microglia
Sem1	0.00594517	Microglia
Arsb	0.00586486	Microglia
Srsf4	0.00564883	Microglia
Rasa3	0.00563989	Microglia
Phf14	0.00563853	Microglia
Dnajb9	0.00558739	Microglia
Ccdc22	0.00549307	Microglia
Itgb1	0.00497701	Microglia
Bmp2k	0.00484381	Microglia
Sigmar1	0.00464149	Microglia
Zcchc11	0.00452114	Microglia
Hnrnpu	0.00438544	Microglia
Herc1	0.0043352	Microglia
Klf13	0.00424867	Microglia
Ube2h	0.00424198	Microglia
Nae1	0.00417944	Microglia
Tmx4	0.00413056	Microglia
Chmp6	0.00408372	Microglia
Coprs	0.00399626	Microglia
Tcn2	0.00375466	Microglia
Pam16	0.00357803	Microglia
Topors	0.00357167	Microglia
Ramp1	0.0034781	Microglia
Gm13889	0.00338908	Microglia
Hist1h1e	0.00330723	Microglia
Edem1	0.00326108	Microglia
Akap13	0.00315275	Microglia
Adrb1	0.00300899	Microglia
Slc7a7	0.00296904	Microglia
Aagab	0.00288403	Microglia
Arl6ip5	0.00287859	Microglia
Ints6l	0.00287796	Microglia
Hdlbp	0.00272258	Microglia
Hnrnpa3	0.00269454	Microglia
Vcpip1	0.00267777	Microglia
Sfr1	0.00263903	Microglia
Klf2	0.00250546	Microglia
Atxn1	0.00225273	Microglia
Lyl1	0.00210339	Microglia
Vcp	0.00210202	Microglia
Ldha	0.00206545	Microglia
Pwwp2a	0.00194034	Microglia
Tmem141	0.00187504	Microglia
Slc46a1	0.00182847	Microglia
Hspa8	0.00178863	Microglia
Rogdi	0.00167389	Microglia
Cebpb	0.00165793	Microglia
Magt1	0.0016085	Microglia
Idh2	0.00160546	Microglia
Cd14	0.00149334	Microglia
Paics	0.00143361	Microglia
Snrpc	0.00143072	Microglia
Ptn	0.00141478	Microglia
Snf8	0.00138636	Microglia
Rnase4	0.00138149	Microglia
Eif4a2	0.00134127	Microglia
Atp13a3	0.00124663	Microglia
Il4i1	0.00124117	Microglia
Cntrl	0.00110213	Microglia
Gatad1	0.00108304	Microglia
Il11ra1	0.00108264	Microglia
Gng2	0.00105605	Microglia
Babam2	0.00102411	Microglia
Gm10076	0.000995787	Microglia
Olfml3	0.000951219	Microglia
Stag1	0.000933096	Microglia
Hpgd	0.000909437	Microglia
Plod1	0.000866692	Microglia
Slbp	0.000852618	Microglia
Arpc5l	0.00080035	Microglia
Timm13	0.000785766	Microglia
Map2k2	0.000752029	Microglia
Cib1	0.000736315	Microglia
Smc1a	0.000704774	Microglia
Ccny	0.000698517	Microglia
Rpia	0.000653264	Microglia
Crlf3	0.000623198	Microglia
Ccs	0.000594216	Microglia
Hspb1	0.000577098	Microglia
Mettl7a1	0.000560897	Microglia
Iffo1	0.000554017	Microglia
H2afz	0.000538735	Microglia
Bola1	0.000516933	Microglia
Stmn1	0.000513509	Microglia
Lrrc59	0.000507217	Microglia
Lpl	0.000394212	Microglia
Il13ra1	0.000313848	Microglia
Ndufv2	0.000310079	Microglia
Havcr2	0.000305628	Microglia
Gatad2b	0.000267511	Microglia
Eloa	0.00025721	Microglia
Klf3	0.000256633	Microglia
Prc1	0.000252001	Microglia
Ppp1r14b	0.000141675	Microglia
Ccl12	0.000134322	Microglia
Apex1	0.000131319	Microglia
Pde3b	0.00012317	Microglia
Rbbp7	0.000122207	Microglia
Top2a	7.76766e-05	Microglia
Ptbp1	3.04574e-05	Microglia
Ankrd10	2.66869e-05	Microglia
Lbr	1.41027e-05	Microglia
Dnajc7	7.67545e-06	Microglia
Ythdf3	7.2011e-06	Microglia
Morf4l1	-2.13305e-05	Microglia
P2ry6	-3.85921e-05	Microglia
Btk	-7.30098e-05	Microglia
Vps4b	-0.000122661	Microglia
Rtn1	-0.000127077	Microglia
Rbm22	-0.000178209	Microglia
Ttyh3	-0.000189017	Microglia
Nktr	-0.00023472	Microglia
Ccl3	-0.000258927	Microglia
Adamts1	-0.000281944	Microglia
Snapc5	-0.000291511	Microglia
AC149090.1	-0.000327919	Microglia
Cst7	-0.000332987	Microglia
Ap2s1	-0.000375439	Microglia
Psmc3	-0.000396606	Microglia
Inpp4b	-0.000829938	Microglia
Gm42418	-0.000869554	Microglia
Psme1	-0.000885328	Microglia
Upk1b	-0.00100596	Microglia
Dennd4a	-0.00102063	Microglia
Rasa4	-0.00103241	Microglia
Cmklr1	-0.00108477	Microglia
Gtpbp2	-0.00111045	Microglia
Fam96b	-0.00111793	Microglia
Xiap	-0.00113519	Microglia
Dync1i2	-0.00113822	Microglia
Rpl39	-0.0011948	Microglia
Ccl4	-0.00119623	Microglia
Vrk1	-0.00122924	Microglia
Rbm5	-0.00127255	Microglia
Rnaset2b	-0.0012871	Microglia
Capzb	-0.00135427	Microglia
Bcl10	-0.00143393	Microglia
2021-03-02	-0.00145721	Microglia
R3hdm1	-0.00145992	Microglia
H2-Eb1	-0.00149645	Microglia
Leng1	-0.00150045	Microglia
Cd52	-0.00156711	Microglia
Rassf4	-0.00173635	Microglia
Sirt2	-0.00174808	Microglia
H2-Aa	-0.00176896	Microglia
Ccrl2	-0.00177379	Microglia
Fxr1	-0.00177443	Microglia
Lsp1	-0.00182425	Microglia
Zcchc9	-0.00186856	Microglia
Clec4a2	-0.0018898	Microglia
Ifi27l2a	-0.001976	Microglia
Tcim	-0.00199645	Microglia
Hint2	-0.0020327	Microglia
Slfn2	-0.00228283	Microglia
Slc15a4	-0.00228379	Microglia
Serpine1	-0.00230717	Microglia
Cxcl14	-0.00244858	Microglia
Tnrc6a	-0.0024603	Microglia
Vcam1	-0.00261158	Microglia
Dusp1	-0.00277697	Microglia
Wfdc17	-0.00290734	Microglia
Nfkbia	-0.00295843	Microglia
Wbp11	-0.0031239	Microglia
Rpl36a	-0.00318799	Microglia
Irf2bpl	-0.00329415	Microglia
Rpl13a	-0.00337784	Microglia
Atpif1	-0.00339193	Microglia
Grina	-0.0034233	Microglia
Gsap	-0.00343223	Microglia
Rps29	-0.00352087	Microglia
Man1a	-0.00412866	Microglia
AU020206	-0.00413108	Microglia
Ildr2	-0.00415787	Microglia
Plp1	-0.00419725	Microglia
Dnajc1	-0.00425309	Microglia
Zmat5	-0.00427837	Microglia
H2-M3	-0.00437923	Microglia
Hacd2	-0.00454769	Microglia
Nudcd3	-0.00459576	Microglia
2310011J03Rik	-0.00485164	Microglia
Sall3	-0.00494434	Microglia
Neat1	-0.00526464	Microglia
Pip4k2a	-0.00543698	Microglia
Hnrnpm	-0.00545281	Microglia
Rpl5	-0.00564157	Microglia
Gm47283	-0.00573444	Microglia
Tmem258	-0.00580195	Microglia
H2-K1	-0.0059638	Microglia
Srsf3	-0.00603925	Microglia
Znrd1	-0.00640463	Microglia
Lcp1	-0.0066224	Microglia
Naalad2	-0.00742412	Microglia
Lgals3bp	-0.00762082	Microglia
H2-D1	-0.00802026	Microglia
Ltb	-0.00855652	Microglia
Liph	-0.00855697	Microglia
Frrs1	-0.00923412	Microglia
Dst	-0.0106585	Microglia
B2m	-0.0114416	Microglia
Rbpms	-0.0123757	Microglia
Neurl3	-0.0124888	Microglia
Nsa2	-0.0126909	Microglia
Taf12	-0.0143123	Microglia
Klk8	-0.0144505	Microglia
Crlf2	-0.0192272	Microglia
Sparc	0.0198356	Endothelial
Rsrp1	0.012591	Endothelial
Adgrl3	0.0125496	Endothelial
Fbxl5	0.00941072	Endothelial
Ndnf	0.00770372	Endothelial
Arntl	0.00761956	Endothelial
Phactr2	0.00760527	Endothelial
Sema6a	0.00746726	Endothelial
Snx3	0.00699976	Endothelial
Gm26669	0.00699545	Endothelial
Erbin	0.00632681	Endothelial
Smox	0.00628262	Endothelial
Hmgcs1	0.00617777	Endothelial
Ubb	0.00612945	Endothelial
Hbegf	0.00610055	Endothelial
Gbp2	0.00608571	Endothelial
Minos1	0.00606934	Endothelial
Camk2d	0.00603849	Endothelial
H1f0	0.00591163	Endothelial
Tubb2a	0.00576702	Endothelial
Lysmd3	0.00567764	Endothelial
1700123O20Rik	0.00523437	Endothelial
Hspb1	0.00520096	Endothelial
Hspa1a	0.00520042	Endothelial
Tuba1a	0.00507438	Endothelial
Hspa5	0.0050502	Endothelial
Tmbim6	0.00499867	Endothelial
Fxyd6	0.00486146	Endothelial
Mex3c	0.0048365	Endothelial
2021-03-02	0.0047884	Endothelial
Ccl4	0.00477049	Endothelial
Snx18	0.00462555	Endothelial
Mycn	0.00447135	Endothelial
Zmpste24	0.00442212	Endothelial
Ewsr1	0.00438374	Endothelial
Fkbp4	0.00435813	Endothelial
Pllp	0.00433679	Endothelial
Tsc22d3	0.00403586	Endothelial
AI837181	0.00403082	Endothelial
Usp53	0.00380394	Endothelial
2021-09-11	0.00330387	Endothelial
Myo6	0.00330076	Endothelial
Calm3	0.00317575	Endothelial
Fabp5	0.00317382	Endothelial
Ssr1	0.00309515	Endothelial
Hspa14	0.0030773	Endothelial
Htra1	0.0028695	Endothelial
Dpy19l1	0.00281028	Endothelial
Arhgap18	0.00276662	Endothelial
Cnot6l	0.00265026	Endothelial
Gstm5	0.00263608	Endothelial
Rnf138	0.00257577	Endothelial
Stox2	0.00256747	Endothelial
Sec61g	0.00248203	Endothelial
Csrp2	0.00244984	Endothelial
Cdkn1c	0.00241115	Endothelial
Slc50a1	0.00240401	Endothelial
Cisd2	0.00238537	Endothelial
Pnpla8	0.00233355	Endothelial
Ppfia1	0.00230975	Endothelial
Arl6ip1	0.00227269	Endothelial
Slc38a2	0.0022511	Endothelial
Zfr	0.00197108	Endothelial
Psph	0.00191001	Endothelial
Hmgn2	0.0018422	Endothelial
Tyrobp	0.00165414	Endothelial
Tgoln1	0.00161405	Endothelial
Dusp1	0.00160136	Endothelial
Smim19	0.00156769	Endothelial
Ntrk2	0.00155794	Endothelial
Gbp3	0.00149666	Endothelial
Ndufs6	0.00147615	Endothelial
Mfsd2a	0.00147261	Endothelial
Pigyl	0.00139144	Endothelial
Puf60	0.00135685	Endothelial
Fcer1g	0.00126661	Endothelial
Hbb-bt	0.00125238	Endothelial
Vps36	0.00122906	Endothelial
Suz12	0.00119011	Endothelial
Lyz2	0.00115545	Endothelial
Commd8	0.0010858	Endothelial
Dusp22	0.00101373	Endothelial
Aldoc	0.00099893	Endothelial
Galnt1	0.000923131	Endothelial
Lims1	0.000899408	Endothelial
Tmed4	0.000890092	Endothelial
Sptssa	0.000852805	Endothelial
Slc38a5	0.000804518	Endothelial
Gsta4	0.0007932	Endothelial
Cycs	0.000779087	Endothelial
Scand1	0.000742394	Endothelial
Lbr	0.000734077	Endothelial
Kdelr1	0.000713162	Endothelial
Igtp	0.00055666	Endothelial
Gdi1	0.000516989	Endothelial
Syt11	0.000515065	Endothelial
Zc3h14	0.000485214	Endothelial
Ptprd	0.000464983	Endothelial
Ptn	0.000406	Endothelial
Cd9	0.00038854	Endothelial
Atp2a2	0.000386554	Endothelial
Smad2	0.000383713	Endothelial
Clk1	0.000357638	Endothelial
Hspa1b	0.000336284	Endothelial
Ppp1r16b	0.000317762	Endothelial
Ptgds	0.000194345	Endothelial
Dpysl2	0.000126312	Endothelial
AU021092	0.000124259	Endothelial
Zfp608	0.000105564	Endothelial
N4bp3	8.78381e-05	Endothelial
Bcl10	6.99606e-05	Endothelial
2021-03-02	6.66746e-05	Endothelial
Aamp	2.40367e-05	Endothelial
Atp1a1	4.42293e-06	Endothelial
Itga1	1.19001e-06	Endothelial
Cct3	1.09538e-06	Endothelial
Fubp1	-7.83859e-06	Endothelial
Ccdc91	-1.64513e-05	Endothelial
Dhx29	-2.07647e-05	Endothelial
Rnps1	-6.37242e-05	Endothelial
Gosr2	-0.000138418	Endothelial
Fmo2	-0.00020776	Endothelial
Hnrnpa0	-0.000258179	Endothelial
Nsf	-0.00031943	Endothelial
Slc26a10	-0.000471978	Endothelial
Pip5k1c	-0.00052839	Endothelial
Atf1	-0.000634666	Endothelial
Fzd4	-0.000642295	Endothelial
Taf15	-0.000669531	Endothelial
Mesd	-0.00069082	Endothelial
Eif5	-0.000727312	Endothelial
Commd7	-0.000768248	Endothelial
Pdcd11	-0.000843863	Endothelial
Gm42418	-0.000867257	Endothelial
Sp100	-0.000928964	Endothelial
Mecom	-0.000964965	Endothelial
Tmem252	-0.00100098	Endothelial
Cfh	-0.0011461	Endothelial
Vil1	-0.00120381	Endothelial
Cyth1	-0.0012272	Endothelial
Junb	-0.00122973	Endothelial
Vwf	-0.00135726	Endothelial
Serp1	-0.00137339	Endothelial
Ifit3b	-0.00143574	Endothelial
Gmnn	-0.00144037	Endothelial
Prpf4b	-0.00145045	Endothelial
Tbc1d4	-0.00149009	Endothelial
Rpl12	-0.00163497	Endothelial
U2af1	-0.00172587	Endothelial
Icam1	-0.00177894	Endothelial
P4ha2	-0.00181422	Endothelial
Stxbp6	-0.00185444	Endothelial
Stat3	-0.00227477	Endothelial
Cyth3	-0.00239579	Endothelial
Mif	-0.00247592	Endothelial
Edn1	-0.00262771	Endothelial
Slc1a3	-0.00271781	Endothelial
Ifih1	-0.0028098	Endothelial
Ifi27l2a	-0.00283191	Endothelial
Irf7	-0.0030009	Endothelial
AC149090.1	-0.00316683	Endothelial
Neat1	-0.00344522	Endothelial
Pan3	-0.00400543	Endothelial
Ier3	-0.00402759	Endothelial
Fas	-0.00424195	Endothelial
Rps28	-0.00455393	Endothelial
Hdac7	-0.004672	Endothelial
Plscr2	-0.00474923	Endothelial
Snrk	-0.00480233	Endothelial
Agrn	-0.005028	Endothelial
Rpl6	-0.00504293	Endothelial
Nostrin	-0.00506461	Endothelial
Slc25a24	-0.00554886	Endothelial
Sf1	-0.0057912	Endothelial
Isg15	-0.00617357	Endothelial
Vat1	-0.00657497	Endothelial
Prrc2c	-0.00734157	Endothelial
S1pr1	-0.00741804	Endothelial
Dhrs7	-0.00757404	Endothelial
Gm9946	-0.00781084	Endothelial
Tacc1	-0.00822136	Endothelial
Apod	-0.00872017	Endothelial
Thrsp	-0.00969732	Endothelial
Ccnh	-0.0118274	Endothelial
H2-Q4	-0.012128	Endothelial
Pkm	-0.0140944	Endothelial
Cxcl12	-0.0150544	Endothelial
H2-K1	-0.01746	Endothelial
Phkg1	0.0137478	Astrocyte_qNSC
Ednrb	0.0106122	Astrocyte_qNSC
Dclk1	0.0097873	Astrocyte_qNSC
Eif4g2	0.00953078	Astrocyte_qNSC
Zfp608	0.0090619	Astrocyte_qNSC
Msmo1	0.00898901	Astrocyte_qNSC
Gpx8	0.00880942	Astrocyte_qNSC
Car8	0.00753	Astrocyte_qNSC
Ccdc34	0.00735285	Astrocyte_qNSC
Urah	0.00661534	Astrocyte_qNSC
Cyp51	0.00645308	Astrocyte_qNSC
Tmem47	0.00623587	Astrocyte_qNSC
Map4	0.00617296	Astrocyte_qNSC
Hmgcs1	0.00609628	Astrocyte_qNSC
Tmem100	0.0059572	Astrocyte_qNSC
Ddo	0.00584881	Astrocyte_qNSC
Klhl5	0.00578703	Astrocyte_qNSC
Fam81a	0.00568985	Astrocyte_qNSC
Snu13	0.00537962	Astrocyte_qNSC
Mttp	0.00528863	Astrocyte_qNSC
Zcchc18	0.00498987	Astrocyte_qNSC
Sesn3	0.0049438	Astrocyte_qNSC
Srsf3	0.00492138	Astrocyte_qNSC
Copb1	0.00479367	Astrocyte_qNSC
6330403K07Rik	0.00479216	Astrocyte_qNSC
Gpx1	0.00473646	Astrocyte_qNSC
Selenop	0.00470708	Astrocyte_qNSC
Gm11713	0.00433751	Astrocyte_qNSC
Rrnad1	0.00432681	Astrocyte_qNSC
Etf1	0.00422699	Astrocyte_qNSC
Gabbr1	0.00413201	Astrocyte_qNSC
Fez1	0.004115	Astrocyte_qNSC
Txndc15	0.00389168	Astrocyte_qNSC
Ddah2	0.00384324	Astrocyte_qNSC
Ctbp1	0.00379939	Astrocyte_qNSC
Gja1	0.00379905	Astrocyte_qNSC
Gt(ROSA)26Sor	0.00361555	Astrocyte_qNSC
Kdelr1	0.00359802	Astrocyte_qNSC
Hras	0.00356828	Astrocyte_qNSC
Arpc1a	0.00356777	Astrocyte_qNSC
Sucla2	0.00354874	Astrocyte_qNSC
Pank1	0.00353045	Astrocyte_qNSC
Smim8	0.00344222	Astrocyte_qNSC
Idi1	0.00342012	Astrocyte_qNSC
Cuedc2	0.00334242	Astrocyte_qNSC
Stk39	0.00330939	Astrocyte_qNSC
Tab2	0.0032822	Astrocyte_qNSC
Pdia3	0.00322566	Astrocyte_qNSC
Bhlhb9	0.00322024	Astrocyte_qNSC
Sel1l	0.0032088	Astrocyte_qNSC
Pbxip1	0.00319353	Astrocyte_qNSC
Pan3	0.00315224	Astrocyte_qNSC
Casd1	0.00314529	Astrocyte_qNSC
Emg1	0.0031419	Astrocyte_qNSC
Gem	0.00307195	Astrocyte_qNSC
Epha5	0.00288784	Astrocyte_qNSC
Ankrd10	0.00288352	Astrocyte_qNSC
Dap3	0.00287745	Astrocyte_qNSC
Aifm3	0.00285117	Astrocyte_qNSC
Swap70	0.00282839	Astrocyte_qNSC
Ptbp2	0.00277358	Astrocyte_qNSC
Rbm28	0.00268189	Astrocyte_qNSC
Gm26699	0.00265306	Astrocyte_qNSC
Slc25a3	0.00250455	Astrocyte_qNSC
Immt	0.00246704	Astrocyte_qNSC
Dtd2	0.00245934	Astrocyte_qNSC
Fmo1	0.00245758	Astrocyte_qNSC
Gadd45g	0.00242297	Astrocyte_qNSC
Lgmn	0.00239983	Astrocyte_qNSC
Epn2	0.00239362	Astrocyte_qNSC
Pdzd8	0.00238838	Astrocyte_qNSC
Chchd3	0.00237715	Astrocyte_qNSC
Rin2	0.00236583	Astrocyte_qNSC
Pcnp	0.0023609	Astrocyte_qNSC
Rint1	0.00233015	Astrocyte_qNSC
Baalc	0.00231825	Astrocyte_qNSC
Emp2	0.00229064	Astrocyte_qNSC
Gm19412	0.00228247	Astrocyte_qNSC
4732440D04Rik	0.00220766	Astrocyte_qNSC
Ppat	0.00218926	Astrocyte_qNSC
Mrpl42	0.00216957	Astrocyte_qNSC
Rps24	0.0021588	Astrocyte_qNSC
Spry2	0.0021439	Astrocyte_qNSC
Mrpl3	0.00212284	Astrocyte_qNSC
Slc12a2	0.00208956	Astrocyte_qNSC
Dpp8	0.0020877	Astrocyte_qNSC
Serpinb6a	0.00207259	Astrocyte_qNSC
Gon4l	0.00198832	Astrocyte_qNSC
Nkx6-2	0.00194838	Astrocyte_qNSC
Pcyt2	0.00194616	Astrocyte_qNSC
Tspan7	0.0019329	Astrocyte_qNSC
Notch2	0.00181522	Astrocyte_qNSC
Gm17750	0.00181383	Astrocyte_qNSC
Tor3a	0.00177397	Astrocyte_qNSC
Lca5	0.00176974	Astrocyte_qNSC
Cpe	0.00176618	Astrocyte_qNSC
Frmd4b	0.00175372	Astrocyte_qNSC
Nnat	0.00173456	Astrocyte_qNSC
C1qa	0.00169042	Astrocyte_qNSC
Hif1a	0.00168594	Astrocyte_qNSC
Gpbp1	0.0016596	Astrocyte_qNSC
Nsmce4a	0.00165522	Astrocyte_qNSC
Pfkm	0.00165487	Astrocyte_qNSC
Prmt2	0.00161382	Astrocyte_qNSC
Ttll3	0.00159647	Astrocyte_qNSC
Aktip	0.00155196	Astrocyte_qNSC
Cdk2ap2	0.00153293	Astrocyte_qNSC
Foxn3	0.00150699	Astrocyte_qNSC
Adhfe1	0.00147564	Astrocyte_qNSC
Daam1	0.00146433	Astrocyte_qNSC
Fam229b	0.00144286	Astrocyte_qNSC
Stard10	0.00143575	Astrocyte_qNSC
1810010H24Rik	0.00143224	Astrocyte_qNSC
Gatad1	0.00142745	Astrocyte_qNSC
Zranb1	0.00139337	Astrocyte_qNSC
Hmgn2	0.00138532	Astrocyte_qNSC
2021-09-11	0.00136851	Astrocyte_qNSC
Hspa8	0.00134501	Astrocyte_qNSC
Hacd2	0.00131415	Astrocyte_qNSC
Wbp4	0.0013	Astrocyte_qNSC
Rab24	0.00128703	Astrocyte_qNSC
Selplg	0.00128376	Astrocyte_qNSC
Eif2a	0.00128245	Astrocyte_qNSC
Ift80	0.0012639	Astrocyte_qNSC
Araf	0.00124054	Astrocyte_qNSC
Meg3	0.00122587	Astrocyte_qNSC
Jam2	0.00121578	Astrocyte_qNSC
Esco1	0.0011989	Astrocyte_qNSC
Insig1	0.00119656	Astrocyte_qNSC
Paip2	0.00118015	Astrocyte_qNSC
Vgll4	0.00117163	Astrocyte_qNSC
Efhd1	0.0011557	Astrocyte_qNSC
Copg2	0.00112595	Astrocyte_qNSC
Unc80	0.00112509	Astrocyte_qNSC
Magi1	0.00106963	Astrocyte_qNSC
Eloc	0.00104343	Astrocyte_qNSC
Per3	0.00101768	Astrocyte_qNSC
Cnot10	0.000996927	Astrocyte_qNSC
Nup98	0.000996818	Astrocyte_qNSC
Pradc1	0.000986051	Astrocyte_qNSC
Fabp7	0.000951613	Astrocyte_qNSC
Cx3cr1	0.000947588	Astrocyte_qNSC
Bclaf1	0.000926555	Astrocyte_qNSC
Acot1	0.000916713	Astrocyte_qNSC
Cpeb4	0.000914305	Astrocyte_qNSC
Kctd5	0.000906307	Astrocyte_qNSC
Mrm2	0.000894843	Astrocyte_qNSC
Wnk1	0.000894555	Astrocyte_qNSC
Ifngr1	0.00088156	Astrocyte_qNSC
Manea	0.000806994	Astrocyte_qNSC
Sar1a	0.000801567	Astrocyte_qNSC
Raver2	0.000798884	Astrocyte_qNSC
Anapc2	0.000798571	Astrocyte_qNSC
Ccdc124	0.000795845	Astrocyte_qNSC
Cdh2	0.000784333	Astrocyte_qNSC
Cenpc1	0.000763348	Astrocyte_qNSC
Ewsr1	0.000731521	Astrocyte_qNSC
St3gal4	0.000717471	Astrocyte_qNSC
Adprh	0.000713214	Astrocyte_qNSC
Birc2	0.000707518	Astrocyte_qNSC
Proser1	0.00068864	Astrocyte_qNSC
Osbpl1a	0.000675	Astrocyte_qNSC
Igsf21	0.000634686	Astrocyte_qNSC
Ctnna2	0.000632196	Astrocyte_qNSC
Mast4	0.000616734	Astrocyte_qNSC
Prmt1	0.000569322	Astrocyte_qNSC
Hapln1	0.000530205	Astrocyte_qNSC
Cend1	0.000514246	Astrocyte_qNSC
Lancl1	0.000508588	Astrocyte_qNSC
Lhfp	0.000502735	Astrocyte_qNSC
Bex2	0.000501049	Astrocyte_qNSC
Erp29	0.000499714	Astrocyte_qNSC
Dhx36	0.000497694	Astrocyte_qNSC
Ube2d2a	0.000481702	Astrocyte_qNSC
Nedd9	0.000481588	Astrocyte_qNSC
Pcsk7	0.00047619	Astrocyte_qNSC
Fam103a1	0.000469307	Astrocyte_qNSC
3830406C13Rik	0.00045258	Astrocyte_qNSC
Rps20	0.000426363	Astrocyte_qNSC
Rars	0.000421644	Astrocyte_qNSC
Sdc4	0.000408984	Astrocyte_qNSC
C1qb	0.00040023	Astrocyte_qNSC
Rab5b	0.000396242	Astrocyte_qNSC
5031439G07Rik	0.00038307	Astrocyte_qNSC
Rab10	0.000374717	Astrocyte_qNSC
Jund	0.00036466	Astrocyte_qNSC
Rbbp7	0.000344231	Astrocyte_qNSC
Rbm33	0.000333339	Astrocyte_qNSC
Mafb	0.0003322	Astrocyte_qNSC
Fgd4	0.000330925	Astrocyte_qNSC
Zmiz1	0.000322677	Astrocyte_qNSC
Med13	0.000321737	Astrocyte_qNSC
Clic1	0.000315001	Astrocyte_qNSC
Junb	0.000311236	Astrocyte_qNSC
Frmd4a	0.000307788	Astrocyte_qNSC
Kcnk2	0.000283432	Astrocyte_qNSC
Cfap36	0.000207449	Astrocyte_qNSC
Epb41l5	0.000203218	Astrocyte_qNSC
Secisbp2l	0.000194822	Astrocyte_qNSC
Hnrnph2	0.000186478	Astrocyte_qNSC
Ccnl1	0.000172348	Astrocyte_qNSC
Mif4gd	0.000169001	Astrocyte_qNSC
Ncoa4	0.000151543	Astrocyte_qNSC
Cops4	0.000137903	Astrocyte_qNSC
Gm47423	0.00012294	Astrocyte_qNSC
Enah	0.000114374	Astrocyte_qNSC
Dmxl1	0.000108572	Astrocyte_qNSC
Galnt11	0.000106739	Astrocyte_qNSC
Faim	0.000105402	Astrocyte_qNSC
Dnaja1	9.48885e-05	Astrocyte_qNSC
Clcn3	9.07787e-05	Astrocyte_qNSC
Kpna3	9.0576e-05	Astrocyte_qNSC
Stub1	7.58715e-05	Astrocyte_qNSC
Foxp4	5.39015e-05	Astrocyte_qNSC
Gm20045	4.91313e-05	Astrocyte_qNSC
Txndc5	3.83479e-05	Astrocyte_qNSC
Tcn2	1.70959e-05	Astrocyte_qNSC
Gnai3	1.54417e-05	Astrocyte_qNSC
Cby1	1.19678e-05	Astrocyte_qNSC
Slc4a4	8.50223e-06	Astrocyte_qNSC
Clstn1	1.5461e-06	Astrocyte_qNSC
Knop1	-2.87041e-06	Astrocyte_qNSC
Smc1a	-1.70204e-05	Astrocyte_qNSC
Ubqln2	-1.99301e-05	Astrocyte_qNSC
Gtf2b	-2.68746e-05	Astrocyte_qNSC
Sdhaf1	-3.47031e-05	Astrocyte_qNSC
Ptgds	-3.86592e-05	Astrocyte_qNSC
Mcrip1	-5.78935e-05	Astrocyte_qNSC
Immp2l	-6.59819e-05	Astrocyte_qNSC
Pcm1	-0.000100527	Astrocyte_qNSC
Mro	-0.000104481	Astrocyte_qNSC
Hdac4	-0.000131466	Astrocyte_qNSC
Cnp	-0.000149304	Astrocyte_qNSC
Sap30	-0.000163501	Astrocyte_qNSC
Rapgef3	-0.000178963	Astrocyte_qNSC
Tacc1	-0.000187782	Astrocyte_qNSC
B2m	-0.000240724	Astrocyte_qNSC
Pmp22	-0.000286339	Astrocyte_qNSC
Gna13	-0.000286705	Astrocyte_qNSC
Ndufv1	-0.000308075	Astrocyte_qNSC
Hmgb2	-0.000326331	Astrocyte_qNSC
Tmsb10	-0.000337511	Astrocyte_qNSC
Prr13	-0.00033872	Astrocyte_qNSC
Lactb	-0.000342381	Astrocyte_qNSC
Rps19	-0.00034977	Astrocyte_qNSC
Smu1	-0.000361837	Astrocyte_qNSC
Pcdh9	-0.000374943	Astrocyte_qNSC
A630089N07Rik	-0.000399658	Astrocyte_qNSC
Sh3bgrl	-0.000418653	Astrocyte_qNSC
Capn15	-0.00042675	Astrocyte_qNSC
Dusp22	-0.000465408	Astrocyte_qNSC
Alkbh6	-0.00046854	Astrocyte_qNSC
Mapk4	-0.000489644	Astrocyte_qNSC
Vcpip1	-0.000492089	Astrocyte_qNSC
2810474O19Rik	-0.000492291	Astrocyte_qNSC
Rictor	-0.000505823	Astrocyte_qNSC
Neat1	-0.000520012	Astrocyte_qNSC
Rspo3	-0.000520323	Astrocyte_qNSC
Ppp1r3g	-0.000562458	Astrocyte_qNSC
Atp6v1g1	-0.000573646	Astrocyte_qNSC
Lfng	-0.000576998	Astrocyte_qNSC
Cbr3	-0.000580246	Astrocyte_qNSC
Cables1	-0.000592588	Astrocyte_qNSC
Pigyl	-0.000610802	Astrocyte_qNSC
Pex3	-0.000633318	Astrocyte_qNSC
Kcnq1ot1	-0.000665872	Astrocyte_qNSC
Mpp6	-0.000674846	Astrocyte_qNSC
Atp6v1c1	-0.000699673	Astrocyte_qNSC
Larp1	-0.000737212	Astrocyte_qNSC
Baz1b	-0.000742095	Astrocyte_qNSC
Parp2	-0.000785411	Astrocyte_qNSC
Fbln5	-0.00078617	Astrocyte_qNSC
Chchd1	-0.000797155	Astrocyte_qNSC
H13	-0.000800236	Astrocyte_qNSC
Mtss1l	-0.000818646	Astrocyte_qNSC
Abhd14b	-0.000838047	Astrocyte_qNSC
Vhl	-0.000838783	Astrocyte_qNSC
Gnl3	-0.000842254	Astrocyte_qNSC
Srp72	-0.000874507	Astrocyte_qNSC
Rgma	-0.00087544	Astrocyte_qNSC
Rabep1	-0.000879472	Astrocyte_qNSC
Ddx3x	-0.000883759	Astrocyte_qNSC
Exosc5	-0.000909233	Astrocyte_qNSC
Trim12a	-0.000942477	Astrocyte_qNSC
Lgals3bp	-0.000975661	Astrocyte_qNSC
Crip1	-0.000977586	Astrocyte_qNSC
Prrc2c	-0.000998041	Astrocyte_qNSC
Suz12	-0.00101126	Astrocyte_qNSC
Lysmd2	-0.00102783	Astrocyte_qNSC
Arfrp1	-0.00104048	Astrocyte_qNSC
Pnmal2	-0.00104693	Astrocyte_qNSC
Rwdd3	-0.00105657	Astrocyte_qNSC
Usp47	-0.00106102	Astrocyte_qNSC
Pdcd2	-0.0010711	Astrocyte_qNSC
Nap1l5	-0.00108823	Astrocyte_qNSC
Laptm4b	-0.00110184	Astrocyte_qNSC
Cltb	-0.00110805	Astrocyte_qNSC
Mt1	-0.00112932	Astrocyte_qNSC
Raly	-0.00116767	Astrocyte_qNSC
Tmem55b	-0.00118864	Astrocyte_qNSC
Lgi1	-0.00120819	Astrocyte_qNSC
Cyp2d22	-0.00123672	Astrocyte_qNSC
Paqr8	-0.00123709	Astrocyte_qNSC
Tspo	-0.00128126	Astrocyte_qNSC
Rmnd5a	-0.00129317	Astrocyte_qNSC
Nktr	-0.0013404	Astrocyte_qNSC
Eif5	-0.00134229	Astrocyte_qNSC
Gm3764	-0.00140495	Astrocyte_qNSC
Ccnd2	-0.00141098	Astrocyte_qNSC
Id1	-0.00147116	Astrocyte_qNSC
Abca5	-0.00147232	Astrocyte_qNSC
Ubn2	-0.00148432	Astrocyte_qNSC
Uqcrc2	-0.00149325	Astrocyte_qNSC
Gfap	-0.0014988	Astrocyte_qNSC
Pdzph1	-0.00151176	Astrocyte_qNSC
Rnf181	-0.00152254	Astrocyte_qNSC
Mllt6	-0.00152574	Astrocyte_qNSC
Smim10l1	-0.00155701	Astrocyte_qNSC
2021-03-06	-0.0016598	Astrocyte_qNSC
Atp6v1e1	-0.0016706	Astrocyte_qNSC
Sec11a	-0.00172387	Astrocyte_qNSC
Rhou	-0.00173341	Astrocyte_qNSC
Scmh1	-0.00173403	Astrocyte_qNSC
Fgfr3	-0.0017531	Astrocyte_qNSC
Pnisr	-0.00177571	Astrocyte_qNSC
Ube2a	-0.00193019	Astrocyte_qNSC
Ramp2	-0.00194741	Astrocyte_qNSC
Lrrn3	-0.00196111	Astrocyte_qNSC
Ercc6l2	-0.00196421	Astrocyte_qNSC
Ilf2	-0.00197307	Astrocyte_qNSC
Rcan2	-0.00201076	Astrocyte_qNSC
Sparc	-0.00201312	Astrocyte_qNSC
Dut	-0.00202732	Astrocyte_qNSC
Hipk2	-0.00208855	Astrocyte_qNSC
Tbce	-0.00215772	Astrocyte_qNSC
Wsb1	-0.00224687	Astrocyte_qNSC
Lsm7	-0.00231579	Astrocyte_qNSC
Grina	-0.00233212	Astrocyte_qNSC
Wdr1	-0.00233252	Astrocyte_qNSC
Efemp1	-0.00235378	Astrocyte_qNSC
Sirt7	-0.00240804	Astrocyte_qNSC
Sharpin	-0.00242359	Astrocyte_qNSC
Acot2	-0.00242561	Astrocyte_qNSC
Tmx1	-0.00250096	Astrocyte_qNSC
Synj1	-0.00253994	Astrocyte_qNSC
Gpatch2	-0.00256229	Astrocyte_qNSC
Fnta	-0.00258081	Astrocyte_qNSC
Hist1h1b	-0.00258346	Astrocyte_qNSC
Tmem176b	-0.00262915	Astrocyte_qNSC
Pgp	-0.00263557	Astrocyte_qNSC
Gm14964	-0.00264965	Astrocyte_qNSC
Srrm1	-0.00274874	Astrocyte_qNSC
Rps28	-0.00280568	Astrocyte_qNSC
Thrsp	-0.00290725	Astrocyte_qNSC
Timm17b	-0.00292838	Astrocyte_qNSC
Hnrnpul1	-0.0029946	Astrocyte_qNSC
Ptch1	-0.00306457	Astrocyte_qNSC
Hopx	-0.00307902	Astrocyte_qNSC
Dbp	-0.00314632	Astrocyte_qNSC
Arpc2	-0.00317274	Astrocyte_qNSC
Smpd2	-0.00318255	Astrocyte_qNSC
Aak1	-0.00319081	Astrocyte_qNSC
Cebpd	-0.00319491	Astrocyte_qNSC
Ubxn1	-0.00319901	Astrocyte_qNSC
Ap3b1	-0.00325274	Astrocyte_qNSC
Psmb8	-0.00335264	Astrocyte_qNSC
Ociad1	-0.00352868	Astrocyte_qNSC
Ylpm1	-0.00353994	Astrocyte_qNSC
Timm8b	-0.00356193	Astrocyte_qNSC
Capzb	-0.00359439	Astrocyte_qNSC
Cyp2j6	-0.00394097	Astrocyte_qNSC
Fus	-0.00397362	Astrocyte_qNSC
Ssu72	-0.0041844	Astrocyte_qNSC
Fkbp3	-0.00424753	Astrocyte_qNSC
Pik3r1	-0.00428408	Astrocyte_qNSC
Clmn	-0.00429105	Astrocyte_qNSC
Tnik	-0.00429756	Astrocyte_qNSC
Arfgap2	-0.00443284	Astrocyte_qNSC
Agt	-0.00468955	Astrocyte_qNSC
Bst2	-0.00508252	Astrocyte_qNSC
Nck1	-0.00512474	Astrocyte_qNSC
Acot13	-0.00515638	Astrocyte_qNSC
Fut9	-0.00521245	Astrocyte_qNSC
Itih3	-0.00535486	Astrocyte_qNSC
Kin	-0.00539023	Astrocyte_qNSC
H2-D1	-0.00558243	Astrocyte_qNSC
Rbm3	-0.00603029	Astrocyte_qNSC
Xaf1	-0.00652095	Astrocyte_qNSC
Zc3hav1	-0.00652772	Astrocyte_qNSC
Fam120a	-0.00658747	Astrocyte_qNSC
Wls	-0.00778398	Astrocyte_qNSC
Gm1698	-0.00801188	Astrocyte_qNSC
Cd302	-0.00933827	Astrocyte_qNSC
Serpinb1a	-0.0100001	Astrocyte_qNSC
Rida	-0.0113368	Astrocyte_qNSC
Etnppl	-0.0117955	Astrocyte_qNSC
C4b	-0.0145553	Astrocyte_qNSC
Ifi27	-0.0180353	Astrocyte_qNSC
AC149090.1	-0.0189913	Astrocyte_qNSC
Hnrnpdl	0.0326823	aNSC_NPC
Hist3h2ba	0.0314503	aNSC_NPC
Rraga	0.0193166	aNSC_NPC
Ntrk2	0.0177361	aNSC_NPC
Gm13889	0.0160581	aNSC_NPC
Mdk	0.0160515	aNSC_NPC
Shisa2	0.0143604	aNSC_NPC
Mcee	0.0142346	aNSC_NPC
Eif3i	0.0134908	aNSC_NPC
Copz1	0.0122747	aNSC_NPC
Vim	0.010585	aNSC_NPC
Hnrnph3	0.0105393	aNSC_NPC
E130114P18Rik	0.0103216	aNSC_NPC
Mpped2	0.0101297	aNSC_NPC
Gad2	0.00956096	aNSC_NPC
Gpcpd1	0.00925679	aNSC_NPC
Ctss	0.00899059	aNSC_NPC
Lsm3	0.00880344	aNSC_NPC
Trim27	0.00858624	aNSC_NPC
Zfp580	0.00855185	aNSC_NPC
Mtx2	0.00850963	aNSC_NPC
Lix1	0.00814505	aNSC_NPC
Pou2f1	0.008049	aNSC_NPC
Zfp637	0.0080404	aNSC_NPC
Psmb2	0.00798088	aNSC_NPC
Ttc9b	0.00786395	aNSC_NPC
Hist1h1d	0.00783051	aNSC_NPC
Rad50	0.00758131	aNSC_NPC
Timm29	0.00737531	aNSC_NPC
Rbmx	0.00732303	aNSC_NPC
Fam98a	0.00715152	aNSC_NPC
Gjc1	0.00701756	aNSC_NPC
R3hdm1	0.00665948	aNSC_NPC
Adarb2	0.00645971	aNSC_NPC
Usp8	0.00621142	aNSC_NPC
Coro1c	0.00587475	aNSC_NPC
Glul	0.00575276	aNSC_NPC
Ndn	0.00551609	aNSC_NPC
Gadd45g	0.00524091	aNSC_NPC
Plk1	0.00520229	aNSC_NPC
G2e3	0.00482331	aNSC_NPC
Ddx39b	0.00479795	aNSC_NPC
Fscn1	0.00438907	aNSC_NPC
Phf23	0.00434645	aNSC_NPC
Anapc15	0.00422988	aNSC_NPC
Hist1h2ae	0.00421475	aNSC_NPC
Tmbim6	0.00406205	aNSC_NPC
Arl6ip5	0.00354711	aNSC_NPC
Rab8a	0.00339255	aNSC_NPC
Hnrnpll	0.00334747	aNSC_NPC
Gja1	0.00320848	aNSC_NPC
Crlf3	0.00318467	aNSC_NPC
Hsph1	0.00305037	aNSC_NPC
Ppp4r3b	0.00301879	aNSC_NPC
Emg1	0.00301132	aNSC_NPC
Gm42047	0.00300462	aNSC_NPC
Rnf187	0.00288243	aNSC_NPC
Trf	0.00272088	aNSC_NPC
Mcm6	0.00248084	aNSC_NPC
Ahsa1	0.00245441	aNSC_NPC
Fam110b	0.00239605	aNSC_NPC
Zfand5	0.00237494	aNSC_NPC
Nek1	0.00226831	aNSC_NPC
Lrrcc1	0.0022576	aNSC_NPC
Lmo3	0.0022446	aNSC_NPC
Echs1	0.00221151	aNSC_NPC
Gpsm2	0.00221006	aNSC_NPC
Ypel1	0.00214264	aNSC_NPC
Fbxo5	0.00205396	aNSC_NPC
Meg3	0.00199524	aNSC_NPC
Msh6	0.00181018	aNSC_NPC
Papss1	0.00180065	aNSC_NPC
Tubb2a	0.00158711	aNSC_NPC
Dmac1	0.00155721	aNSC_NPC
Vax1	0.00153797	aNSC_NPC
Sub1	0.00146924	aNSC_NPC
Odc1	0.00138688	aNSC_NPC
Etfb	0.00130789	aNSC_NPC
Psap	0.00125541	aNSC_NPC
Rpa3	0.00122503	aNSC_NPC
Kitl	0.00120945	aNSC_NPC
Rrm2	0.00120109	aNSC_NPC
Gm14964	0.00119713	aNSC_NPC
Gng3	0.00116327	aNSC_NPC
Nono	0.00109569	aNSC_NPC
Trim2	0.000999076	aNSC_NPC
Lsm14a	0.000894452	aNSC_NPC
Secisbp2l	0.000699809	aNSC_NPC
Sfrp1	0.000633604	aNSC_NPC
Nrxn3	0.000612304	aNSC_NPC
Asrgl1	0.000610727	aNSC_NPC
Pdik1l	0.000609209	aNSC_NPC
Erh	0.000608857	aNSC_NPC
Mphosph10	0.000604683	aNSC_NPC
Elavl2	0.000569364	aNSC_NPC
Iqcb1	0.000484506	aNSC_NPC
Mest	0.000320778	aNSC_NPC
Selenop	0.000272582	aNSC_NPC
Cdc27	0.000212659	aNSC_NPC
Klf7	0.000182263	aNSC_NPC
Oxa1l	0.000142941	aNSC_NPC
Ctsb	0.000108546	aNSC_NPC
Fos	4.05936e-05	aNSC_NPC
Mcts2	3.93461e-05	aNSC_NPC
Erlec1	3.39844e-05	aNSC_NPC
Frg1	2.05347e-05	aNSC_NPC
Eif2s2	-6.52687e-05	aNSC_NPC
Etnk1	-0.000112396	aNSC_NPC
Grk3	-0.000135208	aNSC_NPC
Zfp219	-0.000249516	aNSC_NPC
Celf4	-0.000251064	aNSC_NPC
Vps4b	-0.000352318	aNSC_NPC
Msantd3	-0.00035647	aNSC_NPC
Ide	-0.000680043	aNSC_NPC
Haus8	-0.000744738	aNSC_NPC
Suco	-0.000767955	aNSC_NPC
9330159F19Rik	-0.000817634	aNSC_NPC
Nfil3	-0.000857308	aNSC_NPC
Dynll1	-0.000925684	aNSC_NPC
Thrsp	-0.000959189	aNSC_NPC
Ptn	-0.00100696	aNSC_NPC
Efhd2	-0.00110196	aNSC_NPC
Cep83	-0.00114118	aNSC_NPC
Smim14	-0.00115686	aNSC_NPC
Fbxw7	-0.00129003	aNSC_NPC
Uchl3	-0.00129457	aNSC_NPC
Gpm6b	-0.00131431	aNSC_NPC
Wdr45b	-0.00135269	aNSC_NPC
Tpt1	-0.00138109	aNSC_NPC
Mt1	-0.0013962	aNSC_NPC
Sox1	-0.00139907	aNSC_NPC
E2f8	-0.00141179	aNSC_NPC
Hist3h2a	-0.00141412	aNSC_NPC
Ebp	-0.00144251	aNSC_NPC
Atp2b1	-0.00147573	aNSC_NPC
Gm26917	-0.00148258	aNSC_NPC
Mrpl49	-0.00154262	aNSC_NPC
Nfkbia	-0.00160769	aNSC_NPC
Tecr	-0.00167227	aNSC_NPC
Ppp4r2	-0.00174195	aNSC_NPC
Brd3	-0.00179949	aNSC_NPC
Ifitm3	-0.00189439	aNSC_NPC
Jun	-0.00210006	aNSC_NPC
Hells	-0.00210649	aNSC_NPC
Zfp821	-0.00223755	aNSC_NPC
Lhx2	-0.00237472	aNSC_NPC
Bcl7a	-0.00260325	aNSC_NPC
Rpl5	-0.00270402	aNSC_NPC
Kmt2a	-0.00275048	aNSC_NPC
Cdk6	-0.0028118	aNSC_NPC
Cox7a2l	-0.00283108	aNSC_NPC
Plp1	-0.00286418	aNSC_NPC
Fam92a	-0.00290579	aNSC_NPC
Elavl4	-0.00295217	aNSC_NPC
Ier2	-0.00295625	aNSC_NPC
Rock1	-0.00311605	aNSC_NPC
Commd8	-0.0031235	aNSC_NPC
Zfp512	-0.00323943	aNSC_NPC
C130071C03Rik	-0.00329317	aNSC_NPC
Csrp1	-0.00338395	aNSC_NPC
Ccnk	-0.00357796	aNSC_NPC
Ttc28	-0.00364835	aNSC_NPC
Knl1	-0.00389455	aNSC_NPC
S100a10	-0.00394263	aNSC_NPC
Kpna4	-0.00408026	aNSC_NPC
Hist1h2bc	-0.00431934	aNSC_NPC
Galnt1	-0.00446266	aNSC_NPC
Mllt10	-0.00453722	aNSC_NPC
Prps2	-0.00460089	aNSC_NPC
Msmo1	-0.00464618	aNSC_NPC
Fam120a	-0.00478389	aNSC_NPC
Fam133b	-0.00484878	aNSC_NPC
Map2	-0.0050498	aNSC_NPC
Crip1	-0.00521742	aNSC_NPC
Gm17750	-0.00524989	aNSC_NPC
Ift81	-0.0052777	aNSC_NPC
Dbx2	-0.00537482	aNSC_NPC
Gm10561	-0.00542713	aNSC_NPC
Cttnbp2	-0.0054852	aNSC_NPC
Cenpw	-0.00549866	aNSC_NPC
Hspa5	-0.00555187	aNSC_NPC
Csnk1e	-0.0055992	aNSC_NPC
Hist1h4d	-0.00643049	aNSC_NPC
Pum3	-0.00691276	aNSC_NPC
P4hb	-0.00713113	aNSC_NPC
Gm1673	-0.00715198	aNSC_NPC
Cenpn	-0.00744934	aNSC_NPC
Zfp36l2	-0.00783418	aNSC_NPC
Pdlim7	-0.00797812	aNSC_NPC
Mfge8	-0.00805777	aNSC_NPC
Ska1	-0.00811979	aNSC_NPC
Pid1	-0.00824357	aNSC_NPC
Tmem33	-0.00832545	aNSC_NPC
Ckb	-0.00884795	aNSC_NPC
Ddx3y	-0.00950047	aNSC_NPC
Wls	-0.0102749	aNSC_NPC
Lmo1	-0.0104462	aNSC_NPC
mt-Co1	-0.0108102	aNSC_NPC
Sox4	-0.0109569	aNSC_NPC
Rufy3	-0.0120662	aNSC_NPC
Gm47283	-0.0122401	aNSC_NPC
Asns	-0.0127647	aNSC_NPC
Zbtb18	-0.0128045	aNSC_NPC
Eif5	-0.013415	aNSC_NPC
Tmem35a	-0.0138456	aNSC_NPC
Spag5	-0.0143998	aNSC_NPC
H2-D1	-0.0170782	aNSC_NPC
Rif1	-0.0175654	aNSC_NPC
Ifi27	-0.0202771	aNSC_NPC
Rbm3	-0.0317741	aNSC_NPC
AC149090.1	-0.0404207	aNSC_NPC
Supt4a	0.0114852	Neuroblast
Foxp4	0.0110905	Neuroblast
Ewsr1	0.0106912	Neuroblast
Vax1	0.0106024	Neuroblast
Nrsn1	0.00983213	Neuroblast
Mpped2	0.00977997	Neuroblast
Taf12	0.00977601	Neuroblast
Pcbp4	0.00743495	Neuroblast
Stk11	0.00732447	Neuroblast
Cadm1	0.00684322	Neuroblast
Ezr	0.00659807	Neuroblast
Pik3r1	0.0065827	Neuroblast
1110008F13Rik	0.00640229	Neuroblast
Vps28	0.00622323	Neuroblast
Aida	0.00611344	Neuroblast
Ergic2	0.00603569	Neuroblast
Hnrnpdl	0.00589321	Neuroblast
Txnl1	0.00578637	Neuroblast
Msi1	0.00571551	Neuroblast
Morf4l2	0.00560867	Neuroblast
Ilk	0.00560015	Neuroblast
Lancl2	0.00548399	Neuroblast
Vps37d	0.00538671	Neuroblast
Synpr	0.00532294	Neuroblast
Ndrg4	0.0052598	Neuroblast
Gstm7	0.00525061	Neuroblast
Wdr1	0.00523923	Neuroblast
Ufd1	0.0052208	Neuroblast
Mus81	0.00507309	Neuroblast
Cops6	0.00507079	Neuroblast
Zfx	0.0050678	Neuroblast
Rnf8	0.00502849	Neuroblast
Tmx1	0.00499826	Neuroblast
Chchd4	0.00467836	Neuroblast
Cdc42	0.0046202	Neuroblast
Mn1	0.00460935	Neuroblast
Bsdc1	0.00450987	Neuroblast
Ikbkap	0.00439628	Neuroblast
Elp6	0.00436033	Neuroblast
Hbs1l	0.0043003	Neuroblast
Mphosph8	0.00424503	Neuroblast
Pax6	0.00413529	Neuroblast
Cap1	0.00400597	Neuroblast
Copg2	0.00398419	Neuroblast
Gnl3l	0.00393322	Neuroblast
Actr8	0.00384406	Neuroblast
Cops3	0.00384288	Neuroblast
Cep44	0.00380904	Neuroblast
Rpl7l1	0.00378712	Neuroblast
Bcap31	0.00378533	Neuroblast
Dlgap1	0.00378132	Neuroblast
Hist3h2ba	0.00376865	Neuroblast
Myl12a	0.00376804	Neuroblast
Smap2	0.00370523	Neuroblast
Traf4	0.00359211	Neuroblast
Ei24	0.00351284	Neuroblast
Arhgap5	0.00351238	Neuroblast
Ccdc47	0.00345499	Neuroblast
Iws1	0.00331819	Neuroblast
Mtdh	0.00326314	Neuroblast
Zmiz1	0.00320583	Neuroblast
Sarnp	0.00308156	Neuroblast
Cpe	0.00295721	Neuroblast
Atp5c1	0.00295474	Neuroblast
Rsrp1	0.00295033	Neuroblast
Vcan	0.00294778	Neuroblast
1110012L19Rik	0.00293538	Neuroblast
Fam208a	0.00291645	Neuroblast
Gap43	0.00291344	Neuroblast
Tpgs1	0.00279747	Neuroblast
Gadd45g	0.00278192	Neuroblast
Ndn	0.00278135	Neuroblast
Rbp1	0.0027285	Neuroblast
Fem1c	0.00270394	Neuroblast
Fam92a	0.00264869	Neuroblast
Dip2c	0.00263206	Neuroblast
Fzd2	0.00259954	Neuroblast
Zfp579	0.00259213	Neuroblast
Itgb1	0.00256357	Neuroblast
Zfp148	0.00253228	Neuroblast
Pcmt1	0.00253165	Neuroblast
Dynlt1f	0.00250019	Neuroblast
Spen	0.00249346	Neuroblast
Myo1b	0.00249171	Neuroblast
Rcor2	0.00248834	Neuroblast
Brwd1	0.00246259	Neuroblast
Adnp	0.00242219	Neuroblast
Arl2bp	0.00235666	Neuroblast
Rars	0.00223781	Neuroblast
Wdr77	0.00222243	Neuroblast
Yy1	0.0021769	Neuroblast
Ptrh2	0.00214019	Neuroblast
Six3	0.00209092	Neuroblast
Ppp2ca	0.00204592	Neuroblast
Rnd3	0.00200909	Neuroblast
Gm6563	0.00200447	Neuroblast
Slc38a1	0.00198572	Neuroblast
Maml3	0.001984	Neuroblast
Atp5g1	0.00194632	Neuroblast
Ylpm1	0.00194071	Neuroblast
Abraxas2	0.00189482	Neuroblast
Sh3yl1	0.00184059	Neuroblast
Arcn1	0.00183134	Neuroblast
Ntng1	0.00182931	Neuroblast
Syt6	0.00182669	Neuroblast
Exosc7	0.00175048	Neuroblast
Trmt112	0.00169335	Neuroblast
Agrn	0.00162461	Neuroblast
Puf60	0.00160585	Neuroblast
Otud5	0.00159949	Neuroblast
Kiz	0.0015831	Neuroblast
Trip11	0.0015801	Neuroblast
Fam110b	0.00155291	Neuroblast
Zfp90	0.00148217	Neuroblast
Haus6	0.00145584	Neuroblast
Oxsr1	0.00144154	Neuroblast
Zfp68	0.00142582	Neuroblast
Pds5a	0.00141624	Neuroblast
0610010K14Rik	0.00138637	Neuroblast
Prdx1	0.00137502	Neuroblast
Sh3gl3	0.00134558	Neuroblast
Lsg1	0.00130677	Neuroblast
Upf3a	0.00126619	Neuroblast
Foxp2	0.00122431	Neuroblast
Cetn3	0.00119533	Neuroblast
Kdm5d	0.0011866	Neuroblast
Kitl	0.00118203	Neuroblast
Ube2j2	0.00118194	Neuroblast
Ube2q2	0.00115746	Neuroblast
Pdia4	0.00112124	Neuroblast
Tlk2	0.00109183	Neuroblast
Rbm8a	0.00106867	Neuroblast
Tmem176b	0.0010261	Neuroblast
Kxd1	0.0010254	Neuroblast
Ndufa11	0.000991823	Neuroblast
Arglu1	0.000972828	Neuroblast
4931428F04Rik	0.000972815	Neuroblast
Agpat5	0.000967124	Neuroblast
Rprd2	0.000960346	Neuroblast
Akap8l	0.000959231	Neuroblast
Xrcc4	0.000909152	Neuroblast
Atp6v0e2	0.000895896	Neuroblast
Sin3b	0.000881799	Neuroblast
Trim27	0.00085925	Neuroblast
Dmxl1	0.000835066	Neuroblast
Cacna1c	0.000808512	Neuroblast
Arhgap21	0.000789463	Neuroblast
Tex9	0.00078946	Neuroblast
Gpatch8	0.000783603	Neuroblast
Mis18a	0.000748563	Neuroblast
Zscan21	0.000747149	Neuroblast
Fbxo46	0.00074594	Neuroblast
Eif3g	0.000717822	Neuroblast
Ndufv1	0.00071098	Neuroblast
Rbm12	0.000676794	Neuroblast
Rnf216	0.000618021	Neuroblast
Etnk1	0.000592801	Neuroblast
Trappc3	0.000588072	Neuroblast
Zc3hc1	0.000583528	Neuroblast
Ranbp1	0.000578038	Neuroblast
Pdhb	0.000576786	Neuroblast
Zfp60	0.000573839	Neuroblast
Paics	0.000533459	Neuroblast
Srsf2	0.000509477	Neuroblast
Ppp1ca	0.000502733	Neuroblast
Tcea1	0.000489009	Neuroblast
Wdr13	0.000478579	Neuroblast
Ppp1r2	0.000458798	Neuroblast
Cdkn2aip	0.000427065	Neuroblast
Ddhd2	0.000407876	Neuroblast
Tbrg1	0.000380833	Neuroblast
Zfp644	0.000377642	Neuroblast
Mdk	0.000376532	Neuroblast
Lrrfip2	0.000367365	Neuroblast
Zfp354c	0.000356042	Neuroblast
Rnf138	0.00033516	Neuroblast
Gapdh	0.000331225	Neuroblast
Tubb4a	0.000257397	Neuroblast
Nr2c2	0.000240483	Neuroblast
Pds5b	0.000232709	Neuroblast
Rpp25l	0.000221328	Neuroblast
Gm2000	0.000210208	Neuroblast
Enox1	0.000205266	Neuroblast
Saraf	0.000200609	Neuroblast
Mrpl21	0.00017689	Neuroblast
Chd2	0.000172392	Neuroblast
Babam1	0.000168887	Neuroblast
Malsu1	0.000160902	Neuroblast
Mrps7	0.000157318	Neuroblast
Naa15	0.000138483	Neuroblast
Cdk13	0.000126234	Neuroblast
Adarb2	0.000125897	Neuroblast
Lin37	0.000100984	Neuroblast
Nedd8	9.62812e-05	Neuroblast
Tspan5	9.5344e-05	Neuroblast
Iqgap1	9.44386e-05	Neuroblast
Zcchc9	8.03556e-05	Neuroblast
Reep5	6.30523e-05	Neuroblast
Rsph9	4.66814e-05	Neuroblast
Smap1	1.77436e-05	Neuroblast
Pdia3	1.64491e-05	Neuroblast
Hnrnpl	1.52467e-05	Neuroblast
Zfp318	1.36479e-05	Neuroblast
Slc25a12	1.24328e-05	Neuroblast
Hjurp	-1.37825e-05	Neuroblast
Ogt	-1.90073e-05	Neuroblast
Brk1	-2.07942e-05	Neuroblast
Mettl6	-3.75035e-05	Neuroblast
Usp18	-6.50778e-05	Neuroblast
Mt1	-6.70805e-05	Neuroblast
Map3k20	-6.99663e-05	Neuroblast
Msra	-8.5348e-05	Neuroblast
2010107E04Rik	-9.27788e-05	Neuroblast
P4hb	-0.000101809	Neuroblast
Serf1	-0.000102175	Neuroblast
Nptn	-0.000150265	Neuroblast
Atp5a1	-0.000151855	Neuroblast
Itm2b	-0.000157945	Neuroblast
Ankra2	-0.000169616	Neuroblast
Kmt2e	-0.000220727	Neuroblast
Denr	-0.000237914	Neuroblast
Gdap1	-0.000240709	Neuroblast
Zfp182	-0.000268612	Neuroblast
Rb1	-0.000271346	Neuroblast
Tspyl2	-0.000321931	Neuroblast
Ddx23	-0.000332355	Neuroblast
Dcps	-0.000346651	Neuroblast
Arid1a	-0.000357756	Neuroblast
2021-09-11	-0.000360129	Neuroblast
Rrm2b	-0.000361159	Neuroblast
Bola2	-0.000370636	Neuroblast
Mrps12	-0.000385702	Neuroblast
Set	-0.000456968	Neuroblast
Nhsl1	-0.000468883	Neuroblast
Apaf1	-0.000474672	Neuroblast
Mcm7	-0.000489995	Neuroblast
Rabl6	-0.000492213	Neuroblast
Glra2	-0.000525665	Neuroblast
Ipo11	-0.00052859	Neuroblast
N4bp2l2	-0.000565415	Neuroblast
Prpsap1	-0.000567852	Neuroblast
Ppp2r5c	-0.000608551	Neuroblast
Elp5	-0.000643791	Neuroblast
Tmem234	-0.000644492	Neuroblast
Rnf115	-0.000651908	Neuroblast
Taf15	-0.000653641	Neuroblast
Rps19	-0.000675069	Neuroblast
Pcm1	-0.000694677	Neuroblast
Asxl2	-0.000706322	Neuroblast
Csnk1e	-0.000712532	Neuroblast
Thyn1	-0.000715759	Neuroblast
Rftn2	-0.0007173	Neuroblast
Dtna	-0.000738366	Neuroblast
Mrpl48	-0.000744365	Neuroblast
Zbtb8os	-0.000802699	Neuroblast
Tmem242	-0.000820924	Neuroblast
Dicer1	-0.000823703	Neuroblast
Tubgcp4	-0.000856838	Neuroblast
S100a10	-0.000864391	Neuroblast
Smarcc2	-0.000873835	Neuroblast
Chmp3	-0.00092958	Neuroblast
Anp32e	-0.000962608	Neuroblast
Dnpep	-0.000983507	Neuroblast
Snap25	-0.00100789	Neuroblast
Akr7a5	-0.00101997	Neuroblast
Thrap3	-0.00103951	Neuroblast
Cep70	-0.00106245	Neuroblast
Crebbp	-0.00114185	Neuroblast
U2surp	-0.00115326	Neuroblast
Pnpla8	-0.00117857	Neuroblast
Ehmt1	-0.00118858	Neuroblast
Arpc5	-0.00119066	Neuroblast
Hspa5	-0.00120257	Neuroblast
Anapc4	-0.00121655	Neuroblast
Gm47283	-0.00123093	Neuroblast
Nrcam	-0.00124775	Neuroblast
Eif3a	-0.00125105	Neuroblast
Ppp1r11	-0.00129156	Neuroblast
Cdk5r1	-0.0013038	Neuroblast
Myo9a	-0.00131079	Neuroblast
Rbm33	-0.00135336	Neuroblast
mt-Nd3	-0.00137134	Neuroblast
Wrb	-0.00140503	Neuroblast
Dpm3	-0.00140838	Neuroblast
Ggt7	-0.00140942	Neuroblast
Tpr	-0.00142041	Neuroblast
Asxl3	-0.00145098	Neuroblast
Yeats2	-0.0014576	Neuroblast
Sptbn1	-0.00146658	Neuroblast
Ncor2	-0.00147579	Neuroblast
Hnrnpul2	-0.00150529	Neuroblast
BC005624	-0.00152054	Neuroblast
Mex3d	-0.00161482	Neuroblast
Igfbp5	-0.00162862	Neuroblast
Srp19	-0.00166154	Neuroblast
Hipk2	-0.00174307	Neuroblast
Ccnh	-0.00174808	Neuroblast
Snrnp48	-0.00177643	Neuroblast
Ube4b	-0.00181249	Neuroblast
Eapp	-0.00181357	Neuroblast
Mycbp2	-0.00192096	Neuroblast
Tmem260	-0.0019605	Neuroblast
Aff4	-0.00196962	Neuroblast
Trib2	-0.00197286	Neuroblast
Thoc7	-0.00199889	Neuroblast
Mvb12b	-0.00202806	Neuroblast
Tob1	-0.00204746	Neuroblast
Bet1l	-0.00204781	Neuroblast
Tpt1	-0.00208334	Neuroblast
Rtf1	-0.0021023	Neuroblast
Ifitm3	-0.00212275	Neuroblast
Hmgn5	-0.00213075	Neuroblast
Gab1	-0.00213306	Neuroblast
Ythdc1	-0.00214669	Neuroblast
Fam212b	-0.00218341	Neuroblast
Polr3k	-0.0021994	Neuroblast
Fam193a	-0.00223746	Neuroblast
Igf1r	-0.00225555	Neuroblast
Dynll1	-0.0022857	Neuroblast
Rbm7	-0.00231157	Neuroblast
Magi2	-0.00231575	Neuroblast
Rps6	-0.00232197	Neuroblast
Prkar1b	-0.00235512	Neuroblast
Hsph1	-0.00239737	Neuroblast
Gle1	-0.00246721	Neuroblast
Cdk19	-0.00249757	Neuroblast
Spcs3	-0.00256903	Neuroblast
Ndufaf7	-0.00257129	Neuroblast
Emg1	-0.00264613	Neuroblast
Ier2	-0.00264681	Neuroblast
Rpl36a-ps1	-0.00264914	Neuroblast
Plgrkt	-0.00265985	Neuroblast
Plk2	-0.00266276	Neuroblast
Rad17	-0.00277526	Neuroblast
3110021N24Rik	-0.00287871	Neuroblast
Uba3	-0.00303081	Neuroblast
Rps19bp1	-0.00314521	Neuroblast
Pcdh17	-0.00314943	Neuroblast
Wdr83os	-0.00322337	Neuroblast
Patz1	-0.00325349	Neuroblast
Ndufs6	-0.00328901	Neuroblast
Gm16702	-0.00330542	Neuroblast
Cnpy2	-0.00332609	Neuroblast
Syne2	-0.00345333	Neuroblast
Qpct	-0.00351108	Neuroblast
Tcf4	-0.00351257	Neuroblast
Pik3ca	-0.0035686	Neuroblast
Tcp11l2	-0.00359996	Neuroblast
Fnbp1l	-0.00362217	Neuroblast
Hist1h1b	-0.00366204	Neuroblast
Srpk1	-0.00371146	Neuroblast
Sdcbp	-0.00382849	Neuroblast
Smim8	-0.00384109	Neuroblast
Med8	-0.00386869	Neuroblast
Myt1	-0.00387349	Neuroblast
Lgi1	-0.00395839	Neuroblast
Ufl1	-0.00400071	Neuroblast
Kansl3	-0.00400304	Neuroblast
Mrpl2	-0.00403207	Neuroblast
Gps2	-0.00405138	Neuroblast
Ccnd2	-0.00406205	Neuroblast
Rybp	-0.00412268	Neuroblast
Raly	-0.00423501	Neuroblast
Tmed5	-0.00424039	Neuroblast
Alkbh5	-0.00424676	Neuroblast
Pmpcb	-0.00427118	Neuroblast
Spopl	-0.00447429	Neuroblast
Stx8	-0.00448358	Neuroblast
Gm26735	-0.00454083	Neuroblast
Stau1	-0.00457752	Neuroblast
Dnajb9	-0.00467942	Neuroblast
Fbxo9	-0.00473116	Neuroblast
Pcdhb7	-0.00477463	Neuroblast
Dusp8	-0.00480356	Neuroblast
Egr1	-0.00485033	Neuroblast
Commd3	-0.00538406	Neuroblast
Tm2d1	-0.00556126	Neuroblast
Wbp2	-0.0058209	Neuroblast
Anks1b	-0.00614355	Neuroblast
Nfix	-0.00618067	Neuroblast
Pdcd11	-0.00618825	Neuroblast
E130006D01Rik	-0.00623497	Neuroblast
Bmi1	-0.00650696	Neuroblast
Smarcb1	-0.00653636	Neuroblast
Cdkn2c	-0.00698566	Neuroblast
Tiam2	-0.0071012	Neuroblast
Mtrf1l	-0.00722441	Neuroblast
Apoo	-0.00762443	Neuroblast
Txndc16	-0.00776497	Neuroblast
Rpl12	-0.00778413	Neuroblast
Kcnq1ot1	-0.00782562	Neuroblast
Pcdhb9	-0.00870982	Neuroblast
Oasl2	-0.00878728	Neuroblast
Rorb	-0.0124149	Neuroblast
Pwp1	-0.0126053	Neuroblast
Pim1	-0.0134554	Neuroblast
Ifi27	-0.0252781	Neuroblast
AC149090.1	-0.0461712	Neuroblast

## Sheet: Chronological_Ensemble
Gene	Oligodendro	Microglia	aNSC_NPC	Astrocyte_qNSC	Neuroblast	Endothelial
Xkr4	-0.0223538	0	0	0	0.0472064	-0.0135906
Gm1992	0	0	0	0	0	0
Gm37381	0	0	0	0	0	0
Rp1	0	0	0	0	0	0
Sox17	0	0	0	0	0	0
Gm37323	0	0	0	0	0	0
Mrpl15	0	0	0	0	0	0
Lypla1	0	0	0	0	0	0
Gm37988	0	0	0.0256982	0	0	0
Tcea1	0	0	0	0	0	0
Rgs20	0	0	0	0	0	0
Gm16041	0	0.095938	0	0	0	0
Atp6v1h	0	0	0	0	0	0
Oprk1	0	-0.684039	0	0	0	0
Npbwr1	0	0	0	0	0	0
Rb1cc1	0	-0.000172143	0	0	0	-0.00427941
4732440D04Rik	-0.00222742	0	0	0	0	0
Alkal1	0	0	0	0	0	0
St18	0	0	0	0	0	0
Pcmtd1	0	0	0	0	0	0
Gm26901	0	0	0	-0.00642679	0	0
Gm30414	0	0	0	0	0	0
Sntg1	0	1.77104	0	0	0	0
Rrs1	0	-0.0155051	0	0	0	0
Adhfe1	0	0	0	0	0	0
3110035E14Rik	0	0	0	0	0.177017	0
Gm29520	0	0	0	0	0	0
Mybl1	0	0	0	0	0	0
Vcpip1	0	-0.0127576	0	0	0	0
1700034P13Rik	0	0	0	0	0	0
Sgk3	0	0	0	0	0	0
Mcmdc2	0	0	0	0	0	0
Snhg6	-0.00753906	-0.0203161	0	0	0	0
Tcf24	0	0	0	0	0.27293	0
Ppp1r42	0.0325065	0	0	0	0	0
Gm15818	0	0	0	0	0	0
Cops5	0	0	0	0	0	0
Cspp1	0	0	0	0	0	0
Arfgef1	0	0	0	0	0	0
Cpa6	0	0	0	0	0	0
Prex2	0	0	0	0	0	0
A830018L16Rik	0	0.302945	0	0	0	0
Gm17644	0	0	0	0	0	0
Gm29663	0	0	0	0	0	0
Sulf1	0	-0.0673689	0	0.0232458	0	0
Slco5a1	0	0	0	0	0	0
Gm29283	0	0	0	0	0	0
Prdm14	0	0	0	0	0	0
Ncoa2	0	-0.0550972	0	0	0	0
Gm29570	0	0	0	0	0	0
Tram1	0	0	0.0291352	0	0	0
Lactb2	0	0	0	0	0	0
Xkr9	0	0	0	0	0	0
Eya1	0	0	0	0	0.00397635	0
Gm9947	0	0	0	0	-0.277407	0
Msc	0	0	0	0	0	0
Trpa1	0	0	0	0	0	0
Kcnb2	0	0	0	0	0	0
Terf1	0	0	0	0	0	0
Sbspon	0	0	0	0	0	0
4930444P10Rik	0	0	0	0	0	0
Rpl7	0	0	0	0	0	0
Rdh10	-0.00417002	0	0	0	0	0
Gm28095	0	0	0	0	0	0
Stau2	0	0	0	0	0	-0.0362475
Gm7568	0	0	0	0	0	0
Ube2w	0.00872383	-0.0238595	0	0	0	0
Eloc	0	0	0	0	0	0
D030040B21Rik	0	0	0	0	0	0
Tmem70	0	0	0	0	0	0
Ly96	0	0	0	0	0	0
Gm28376	0	0	0	0	0	0
Jph1	0	0	0	0	0	0
Gm28783	0	0	0	0	0	0
Gdap1	0	-0.0529404	0	0	0	0
Gm28784	0	0	0	0	0	0
Pi15	0	0	0	0	0	0
Gm28154	0	0	0	0	0	0
Gm16070	0	0	0	0	0	0
Crispld1	0	0	0	0	0	0
Gm28153	0	0	0	0	0	0
Crisp4	0	0	0	0	0	0
Defb18	0	0	0	0	0	0
Defb41	0	0	0	0	0	0
Gm15825	0	0	0	0	0	0
Tfap2d	0	0	0	0	0	0
Tfap2b	0	0	0	0	0	0
Gm28340	0	0	0	0	0	0
Pkhd1	0	0	0	0	0	0
4930486I03Rik	0	0	0	0	0	0
Gm28653	0	0	0	0	0	0
Il17a	0	0	0	0	0	0
Il17f	0	0	0	0	0	0
Mcm3	0	0	0	0.0549132	0	0
Gm28065	0	0	0	0	0	0
6720483E21Rik	0	0	0	0	0	0
Paqr8	0	0	0	0	0	0
Efhc1	0	0	0	0	0	0
Tram2	0	-0.00365033	0	0	0	0
Gm28287	0	0	0	0	0	0
Tmem14a	0	0	0	0	0	0
Gsta3	0	0	0	0	0	0
Gm28836	0	0	0	0	0	0
Khdc1a	0	0	0	0	0	0
Khdc1c	0	0	0	0	0	0
Khdc1b	0	0	0	0	0	0
Kcnq5	0	0	0	0	-0.123574	0
Gm26580	0	0	0	0	0	0
Rims1	0	0	0	0	0	0
4933415F23Rik	0	0	0	0	0	0
Gm27028	0	0	0	0	0	0
Gm29107	0	-0.0951059	0	-0.0495148	0	0
Ogfrl1	0	0	0	0	0	0
Gm28822	0	0	0	0	0	0
B3gat2	0	0	0	0	0	0
Smap1	0	0	0	0	0	0
Sdhaf4	0	0	0	0	0	0
Fam135a	0	0	0	0	0	0
Col9a1	0	0	0	0	0	0
Col19a1	0	0	0	0	0	0
Lmbrd1	0	0	0	0	0	0
Gm28237	0	0	0	0	0	0
Gm29414	0	0	0	0	0	0
Adgrb3	0	0	0	0	0	0
4931408C20Rik	0	0	0	0	0	0
Gm5524	0	0	0	0	0	0
Gm597	0	0	0	0	0	0
Gm9898	0	0	0	0	0	0
Phf3	0	0	0	0	0	0
Ptp4a1	0	0	0	0	0	0
Gm29669	0	0	0	0	0	0
Gm28644	0	0	0	0	0	0
4931428L18Rik	0	0	0	0	0	0
Gm29128	0	0	0	0	0	0
Lgsn	0	0	0	0	0	0
Pih1d3	0	0	0	0	0	0
Khdrbs2	-0.0320613	0	0	0	0	0
Gm5415	0	0	0	0	0	0
Gm37724	0	0	0	0	0	0
Gm37591	0	0	0	0	0	0
Prim2	0	0	0	0	0	0
Rab23	0	0	0	0	0	0
Bag2	0	0	0.0536165	0	0	0
Zfp451	0	0	0	0	0	0
Bend6	0	0	0	0	0	-0.264735
Dst	0	0.00811907	0	0	0	0
Gm37958	0	0	0	0	0	0
Gm37233	0	0	0	0	0	0
Ccdc115	0	0	0	0	0	0
Gm28306	0	0	0	0	0	0
Imp4	0	0	0	0	0	0
Ptpn18	0	0	0	0	0	-0.247311
4930568A12Rik	0	0	0	0	0	0
Prss39	0	0	0	0	0	0
Cfc1	0	0	0	0	0	0
Prss40	0	0	0	0	0	0
1700101I19Rik	0	0	0	0	0	0
Amer3	0	0	-0.150431	0	0	0
Arhgef4	0	0	0	0	0	0
Gm38336	0	0	0	0	0	0
Fam168b	0	0	0	0	0	0
Plekhb2	0	0	0	0	0	0
Gm37068	0	0	0	0	0	0
Gm28415	0	0	0	0	0	0
1110002O04Rik	0	-0.036055	0	0	0	0
Gm37146	0	0	0	0	0	0
Gm33222	0	0	0	0	0	0
4930535G08Rik	0	0	0	0	0	0
Hs6st1	0	0	0	0	0	0
Gm37335	0	0	0	0	0	0
Gm33280	0	0	0	0	0	0
Uggt1	0	0	0	0	-0.0154126	0
Neurl3	0	0.225998	0	0	0	0
Arid5a	0	0	0	0	0	0
4930403P22Rik	0	0.0745799	0	0	0	0
Kansl3	0	0	0	0	0	0
Fer1l5	0	0	0	0	0	0
Lman2l	0	0.0451621	0	0	0	0
Cnnm4	0	0	0	0	0	0
Cnnm3	0	0	0	0	0	0
Gm38033	0.188774	0	0	0	0	0
Ankrd23	0	0	0	0	0	0
Gm42417	0	0	0	0	0	0
Ankrd39	0	0	0	0	0	0
Sema4c	0	0	0	0	0	0
Fam178b	0	0	0	0	0	-0.675466
Cox5b	0	0	0	0	0	0
Actr1b	0	0	0	0	0	-0.00860147
4933424G06Rik	0	0	0	0	0	0
Gm33533	0.0804094	0	0	0	0	0
Zap70	0	0	0	0	0	0
Tmem131	0	0	0.0423453	0	0	0
Vwa3b	0	0	0	0	0	0
Gm37020	0	0	0	0	0	0
Cnga3	0	0	0	0	0	0
Inpp4a	0	0	0	0	0	0
4930439A04Rik	0	0	0	0	0	0
Coa5	0	0	0	0	0.00022203	0
Unc50	0	0	0	0	0	0
Mgat4a	0	-0.330645	0	0	0	0
2010300C02Rik	0	0	0	0	0	0
4930556I23Rik	0	0	0	0	0	0
Tsga10	0	-0.0306179	0	0	0	0
Gm26805	0	0	0	0	0	0
Lipt1	-0.00205278	0	0	0	0	0
Mitd1	0	-0.00914209	0	0	0	0
Mrpl30	0	0	0	0	0	0
Lyg2	0	0	0	0	0	0
Gm15457	0	0	0	0	0	0
Lyg1	0	0	0	0	0	0
Txndc9	0	0	0	0	0	0
Eif5b	0	0	-0.00989928	0	0	0
Rev1	0	0	0	0	0.0242903	0
Gm5099	0	0	0	0	0	0
Aff3	0	0	0	0	0	0
Gm16150	0	0	0	0	0	0
Gm16151	0	0	0	0	0	0
Gm16152	0	0	0	0	0	0
Lonrf2	0	0	0	0	0	0
Chst10	0.0551353	0	0	0	0	0
Gm37707	0	0	0	0	0	0
Nms	0	0	0	0	0	0
Pdcl3	0	-0.01235	0	0	0	0
Gm37821	0	0	0	0	0	0
Npas2	0	0	0	0	0	0
Rpl31	0	0	0	0	0	0
Tbc1d8	0.959263	0	0	0	0	0
Cnot11	0	0	0	0	0	0
Rnf149	0	0.000409312	0	0	0	0
Creg2	0	0	0	0	0	0
D930019O06Rik	0	-0.167445	0	0	0	0
Rfx8	0	0	0	0	0	0
Gm3646	0	0	0	0	0	0
1700066B17Rik	0	0	0	0	0	0
Map4k4	-0.0539518	0	0	0	0.0352745	-0.012696
Il1r2	0	0.194557	0	0	0	0
Gm16894	0	0	0	0	0	0
Il1r1	0	-0.0260159	0	0	0	0
Il1rl2	0	0	0	0	0	0
Il1rl1	0	0	0	0	0	0
Il18r1	0	0	0	0	0	0
Il18rap	0	0	0	0	0	0
Gm35801	0	0	0	0	0	0
Slc9a4	0	0.0507188	0	0	0	0
Slc9a2	0	0	0	0	0	0
Gm37623	0	0	0	0	0	0
Gm37915	0	0	0	0	0	0
Mfsd9	0	0	0	0	0	0
Tmem182	0	0	0	0	0	0
4930448I06Rik	0	0	0	0	0	0
Gm28634	0	0	0	0	0	0
Gm29260	0	0	0	0	0	0
Gm9915	0	0	0	0	0	0
Gm29664	0	0	0	0	0	0
Gm28175	0	0	0	0	0	0
Gm28140	0	0	0	0	0	0
Pantr1	-0.00301322	0	0.0215121	0	0	0
Pou3f3	0	0	0	0	-0.0728258	0
Dalir	0	0	0	0	0	0
Mrps9	0	0	0	0	0	0
Gpr45	0	0	0	0	0	0
Tgfbrap1	0	0	0	0	0	0
Gm28782	0	0	0	0	0	0
8430432A02Rik	0	-0.0490976	0	0.00377822	0	0
AI597479	0	0.046681	0	0	0	0
Fhl2	0	0	0	0	0	0
Gm29040	0	0	0	0	0	0
Nck2	0	0	0	0	0	0
1500015O10Rik	0	0	0	-0.0114453	0	0
Gm29155	0	0	0	0	0	0
Gm29157	0	0	0	0	0	0
Gm29156	0	0	0	0	0	0
Uxs1	0	-0.00643411	0.0262481	0	0	0
Tpp2	0	0	0	0	0	0
Mettl21c	0	0	0	0	0	0
Gm8251	0	0	0	0	0	0
Tex30	0	0	0	0	0	0
Kdelc1	0	0	0	0	0	0
Bivm	0.0140732	0	0	0	0	0
Ercc5	0	0	0	0	0	0
Mettl21e	0	0	0	0	0	0
Gulp1	0	0	0	0	0	0
4930521E06Rik	0	0	0	0	0	0
Col3a1	0	0	0	0	0	0
Col5a2	0	0	0	0.134389	0	0
Wdr75	0	0	0	0	0	0
Gm5269	0	0	0	0	0	0
Slc40a1	0	0	0	0	0	0
Dnah7b	0	0	0	0	0	0
Dnah7c	0	0	0	0	0	0
Slc39a10	0	0	0	0	0	-0.0571754
Gm28151	0	0	0	0	0	0
Gm28826	0	0	0	0	0	0
C230029F24Rik	0	0	0	0	0	0
4933411E06Rik	0	0	0	0	0	0
Gm29665	0	0	0	0	0	0
Gm28321	0	0	0	0	0	0
Tmeff2	-0.000667838	0	0	0	0	0
Gm28322	0	0	0	0	0	0
Gm28319	0	0	0	0	0	0
Gm29325	0	0	0	0.167178	0	0
9330175M20Rik	0	0	0	0	0	0
Cavin2	0	0.0966486	0	0	0	0
1700072G22Rik	0	0	0	0	0	0
Nabp1	0	0	0	0	0	0
Gm17767	0	0	0	0	0	0
Gm28055	0	0	0	0	0	0
Myo1b	0	-0.0417275	0	0	0	0
Stat4	0	0	0	0	0	0
Gm31812	0	0	0	0	0	0
Stat1	0	0	0	0.14169	0.0366801	0
Gls	0	0	0	0	0	0
Nab1	0	0	0	0	0	0
Gm553	0	0	0	0	0	0
Gm28178	0	0	0	0	0	0
Nemp2	0	0	0	0	0	0
Mfsd6	0	0	0	0	0	0
Inpp1	0	0	0	0	0	0
Hibch	0	0	0	0	0	0
1700019D03Rik	0	0	0	0.00924253	0	0
Mstn	0	0	0	0	0	0
1700019A02Rik	0	0	0	0	0	0
Pms1	-0.029533	0	0	0	0	0
Gm28777	0	0	0	0	0	0
Ormdl1	0	0	0	0	0	0
Gm28778	0	0	0	0	0	0
Osgepl1	0	0	0	0	0	0
Gm28551	0	0	0	0.116332	0	0
Asnsd1	0	0.0643982	0	0	0	0
Dnah7a	0	0	0	0	0	0
Stk17b	0	0	0	0	0	0
Hecw2	0.00502672	0	0	0	0	0
Ccdc150	0	0	0	0	0	0
Gtf3c3	0	0	-0.0249809	0	0	0
Gm34066	0	0	0	0	0	0
Pgap1	0	0	0	0	0	0
Ankrd44	0	0	-0.00528329	0	0	0
4930444A19Rik	0	0	0	0	0	0
Sf3b1	0	-0.0252273	0	0	0	0
Coq10b	0	0	0	0	0	0
Hspd1	0	0.0113807	0	0	0	0
Hspe1	0	0	0	0	0	0
Mob4	0	0	0.021762	0	0	0
Rftn2	0	0	0	0	0	0
Gm10561	0	0	0	0	0	0
Mars2	0	0.107684	0	0	0	0
Boll	0	0	0	0	0	0
Plcl1	0	0	0	0	0	0
9130227L01Rik	0	0	0	0	0	0
1700003I22Rik	0	0	0	0	0	0
Gm28240	0	0	0	0	0	0
Hsfy2	0	0	0	0	0	0
Satb2	0	0	0	0	0	0
1700126A01Rik	0	0	0	0	0	0
BC055402	0	0	0	0	0	0
4930558J18Rik	0.3497	0	0	0	0	0
1700066M21Rik	0	0	0	0	0	0
Tyw5	0	0	0	0	0	0
Maip1	0	0	0	0	0	0
Spats2l	0	0	0	0	0	0
Gm17234	0	0	0	0	0	0
Kctd18	0	0	0	0	0	0
Sgo2a	0	0	0	0	0	0
Aox1	0.100328	0	0	0	0	0
Aox3	0	0	0	0	0	0
Aox4	0	0	0	0	0	0
Gm15759	0	0	0	0	0	0
Aox2	0	0	0	0	0	0
Bzw1	0	0	0.120721	0	0	0
Clk1	0	0	0	0	0	0
Ppil3	0	0	0	0	0	0
Nif3l1	0	0	0	0	0	0
Orc2	0	0	0	0	0	0
Gm15834	0	0	0	0	0	0
Fam126b	0	0	0	0	0	0
Ndufb3	0	0	0	0	0	-0.00358905
Als2cr12	0	0	0	0	0	0
Cflar	0	0	0	0	0	0
Casp8	0	0	0	0	0	0
Trak2	-0.0383579	0	0	0	0	0
Stradb	0	0	0	0	0	0
C2cd6b	0	0	0	0	0	0
Gm29018	0	0	0	0	0	0
C2cd6	0	0	0	0	0	0
Tmem237	0	0	0	0	0	0
G730003C15Rik	0	0	0	0	0	0
Mpp4	0	0	0	0.00214558	0	0
Gm29017	0	0	0	0	0	0
Als2	0	0	0	0	0	0
Cdk15	0	0	0	0	0	0
Gm29016	0	0	0	0	0	0
Fzd7	0	0	0	0	0	0
Gm26813	0	0	0	0	0	0
Gm973	0	0	0	0	0	0
Gm28411	0	0	0	0	0	0
1700122D07Rik	0	0	0	0	0	0
Sumo1	0	0	0	0	0	0
Nop58	0	0	0	0	0	0
Bmpr2	0	0	0	0	0	0
Fam117b	0	0	0	0	0	0
Ica1l	0	0	0	0	0	0
Wdr12	0	0	0	0	0	0
Carf	0	0	0	0	0	0
Nbeal1	0	-0.0896101	0	0	0	0
Cyp20a1	0	0	0.235594	0	0	0.00880011
Abi2	0	0	0	0	0	0
Raph1	-0.0362066	0	0	0	0	0
Cd28	0	0	0	0	0	0
Gm11579	0	0	0	0	0	0
2310016D23Rik	0	0	0	0	0	0
Ctla4	0	0	0	0	0	0
Icos	0	0	0	0	0	0
Gm28083	0	0	0	0	0	0
Gm11587	0	0	0	0	0	0
9530026F06Rik	0	0	0	0	0	0
Gm11588	0	0	0	0	0	0
Gm28449	0	0	0	0	0	0
4930587A21Rik	0	0	0	0	0	0
Pard3b	0	0	0	-0.0219804	0	0
Pard3bos1	0	0	0	0	0	0
Pard3bos2	0	0	0	0	0	0
Pard3bos3	0	0	0	0	0	0
Gm29084	0	0	0	0	0	0
Nrp2	0	0	0	0	0	0
Gm29083	0	0.143285	0	0	0	0
Gm4208	0	0	0	0	0	0
Ino80d	0	0	0	0	0	0
Ino80dos	0	0	0	-0.0122287	0	0
Gm20342	0	0	0	0	0	-0.0148418
Ndufs1	0	0	0	0	0	0
Eef1b2	0	0	-0.025525	0	0	0
Gpr1	0	0	0	0	0	0
Gm11608	0	0	0	0	0	0
Zdbf2	0	0	-0.212578	-0.0119662	0	0
Adam23	0	0	0	0	0	0
Gm39653	0	0	0	0	0	0
Dytn	0	0	0	0	0	0
Mdh1b	0	0	0	0	0	0
Fastkd2	0	0	0	0	0	0
4933402D24Rik	0	0	0	0	0	0
Gm13749	0	0	0	0	0	0
Klf7	0	0	0	0	0	0
Gm26649	-0.0266592	0	0	0	0	0
Gm13748	0	0	0	0	0	0
Gm28981	0	0	0	-0.0310778	0	0
Creb1	0	0	0	0	0	0
Mettl21a	0	0	0	0	0	0
Gm28982	0	0	0	0	0	0
Gm29152	0	0	0	0	0	0
Ccnyl1	0	0	0	0	0	0
Fzd5	0	0	-0.279239	0	0	0
Plekhm3	0	0	0	0	0	0
Akr1cl	0	0	5.09419	0	0	0
Cryge	0	0	0	0	0	0
Crygd	0	0	0	0	0	0
Crygc	0	0	0	0	0	0
Crygb	0	0	0	0	0	0
Cryga	0	0	0	0	0	0
Gm28845	0	0	0	0	0	0
D630023F18Rik	0	0	0	0	0	0
Idh1	-0.00141792	0	0	0	0	0
Pikfyve	0	0	0	0	0	0
Pth2r	0	0	0	0	0	0
Crygf	0	0	0	0	0	0
Map2	0	0	1.15539	0	0	0
Gm10558	0	0	0	0.00988069	0	0
Unc80	0	-0.0458652	0	0	0	0
Rpe	0	0	0	0	0	0
Kansl1l	0	0	0.0493386	0	0	0
Acadl	0	0	0	0	0	0
Myl1	0	0	0	0	0	0
Lancl1	0	0	0	-0.0238257	0	0
Cps1	0	0	0	0	0.369609	0
Gm15668	0	0	0	0	0	0
Gm15669	0	0	0	0	0	0
Gm15671	0	0	0	0	0	0
Erbb4	-0.206454	0	0	0	0.0152071	0
Gm28497	0	0	0	0	0	0
Gm29113	0	0	0	0	0	0
Gm29114	0	0	0	0	0	0
Ikzf2	0	0	0	0	0	0
Spag16	0	-0.885481	0	0	3.82518	0
Vwc2l	0	0	0	0	0	0
Bard1	-0.218377	0	0	0.541514	0	0
Abca12	0	0	0	0	0	0
Atic	0	0	0.0173823	0	0	0
Fn1	-0.00961113	0	0	0	0	0
Apol7d	0	0	0	0	0	0
Gm8883	0	0	0	0	0	0
Gm28818	0	0	0	0	0	0
4933417E11Rik	0	0	0	0	0	0
4930556G22Rik	0	0	0	0	0	0
Gm4319	0	0	0	0	0	0
Mreg	-0.124507	0	0.0198923	0	0	0
D230017M19Rik	0	0	0	0	0	0
Pecr	0.0199751	0	0	0	0	0
Tmem169	0	0	0	0	0	0
Xrcc5	0	0	0	0	0	0
2021-03-04	0	0	0	0	0	0
Smarcal1	0	0	0	0	0	0
Gm39662	0	-0.0573648	0	0	0	0
Ankar	0	0	0	0	0	0
Rpl37a	0	0	0	-0.0569898	0	0
Igfbp2	0	0	0	0	0	0
Igfbp5	0	0	-0.0259334	0	0	0
1700027A15Rik	0	0	0	0	0	0
Tnp1	0	0	0	0	0	0
Gm29185	0	0	0	0	0	0
Pinc	0	0	0	0	0	0
D530049I02Rik	0	0	0	0	0	0
C530043A13Rik	0	0	0	0	0	0
Gm29186	0	0	0	0	0	0
6030407O03Rik	0	0	0	0	0	0
Gm29183	0	0	0	0	0	0
Tns1	0	0	0	-0.00609104	0	0
Rufy4	0	0	0	0	0	0
Cxcr2	0	0	0	0	0	0
Cxcr1	0	0	0	0	0	0
Arpc2	0.00252426	-0.0257909	0	0	0	0
Gpbar1	0	0	0	0	0	0
Aamp	0	0	0	0	-0.0106164	0
Gm28364	0	0	0	0	0	0
Pnkd	0	0	0	0	0	0
Tmbim1	0	0	0.0140164	0	0	0
Catip	0.00901304	0	0	0	0	0
Slc11a1	-0.0115382	0	0	0	0	0
Ctdsp1	0	0	0	0	0	0
Vil1	0	0	0	0	0	0.175933
Usp37	0	0	0	0	0	0
Cnot9	0	0	0	0	0	0
Plcd4	-0.00788352	0	0	0	0	0
Zfp142	0	0	0	0	0	0
Bcs1l	0	0	0	0	0	-0.0279521
Rnf25	0	0	0	0	0	0
Stk36	0	0	0	0	-0.0453691	0
Ttll4	0	0	0	0	0	0
Cyp27a1	0	0	0	0	0	-0.13076
Prkag3	0	0	0	0	0	0
Wnt6	0	0	0	0	0	0
Gm29539	-0.471578	0	0	0	0	0
Wnt10a	0	0	0	0	0	0
Cdk5r2	0	0	0	0	0	0
Fev	0	0	0	0	0	0
Cryba2	0	0	0	0	0	0
Cfap65	0	0	0	0	0	0
Gm15841	0	0	0	0	0	0
Ihh	0	0.319332	0	0	0	0
Nhej1	0	0	0	0	0	0
Slc23a3	0	0	0	0	0	0
Cnppd1	0	0	0	0	0	0
Retreg2	0	0	0	0	0	0
Zfand2b	0	0	0	0	0	0
Abcb6	-0.41506	0	0	0	0	0
Atg9a	0	0	0	0	0	0
Ankzf1	0	0	0	0	0	0
Glb1l	0	0	0	0	0	0
Stk16	0	0	0	0	0	0
Tuba4a	0	0	0	0.00393079	0	0
A630095N17Rik	0	0	0	0	0	0
Dnajb2	0	0	0	0	-0.132279	0
Ptprn	0	0	0	0	0	0
Gm28294	0	0	0	0	0	0
Resp18	0	0.0328572	0	0.734807	0	0
Gm28902	0	0	0	0	0	0
Dnpep	0	0	0	0	0	0
Des	-0.219172	0	0	0	0	0
Gm15179	0	0	0	0	0	0
Speg	0.27471	0	0	0	0	0
Gm15178	0	0	0	0	0	0
Gmppa	0	0	-0.128523	0	0	0
Asic4	0	0	0	0	0	0
Chpf	0	0	0	0	0	0
Obsl1	0	0	0	0	0	0
Tmem198	0	0.739227	0	0	0	0
Inha	0	0	0	0	0	0
Stk11ip	0	0	0.253503	0	0	0
Slc4a3	0	0	0	0	0	0
Gm29065	0	0	0	0	0	0
Gm29069	0	0	0	0	0	0
Gm17751	0	0	0	0	0	0
Gm816	0	0	0	0	0	0
Epha4	0	-0.0156318	0	-0.00651073	0	0
Gm28386	0	0	0	0	0.0093096	0
Gm28387	0	0	0	0	0	0
Pax3	0	0	0	0	0	0
Sgpp2	0	0.36211	0	0	0	0
Gm28410	0	0	0	0	0	0
Farsb	0	0.0043913	0	0	0	0
BC035947	0	0	0	0	0	0
Mogat1	0	0	0	-0.0164083	0	0
5730419F03Rik	0	0	0	0	0	0
Gm29611	0	0	0	0	0	0
Acsl3	-0.019443	0	0	0	0	0
Utp14b	0	0	0	0	0	-0.0110719
Gm29536	0	0	0	0	0	0
Kcne4	0	0	0	0	0	0
Gm29187	0	0	0	0	0	0
Scg2	0	0	0	0	0	-0.303119
Ap1s3	0	0	0	0	0	0
Wdfy1	0	0	0	0	0	0
Mrpl44	0	0	0	0.476463	0	0
Serpine2	0	0.000259425	0	0	0	0
9830004L10Rik	0	0	0	0	0	0
Fam124b	0	0	0	0	0	0
2310015K22Rik	0	0	0	0	0	0
Cul3	0	0	0	0	0	-0.00285657
Gm29125	0	0	0	0	0	0
1700016L21Rik	0	0	0	0	0	0
Gm45261	0	0	0	0	0	0
Dock10	-0.0609135	0	0	0	0	0
Nyap2	0	0	0.0407823	0	0	0
Irs1	0	0	0	0	0	0
Gm9747	0	0	0	0	0	0
Rhbdd1	0	0	0	0	0	0
Gm28940	-0.344801	0	0	0	0	0
Col4a4	0	0	0	0	0	0
Col4a3	0	0	0	0	0	0
Mff	0	0	0	0	0	0
Tm4sf20	0	0	0	0	0	0
Gm47791	0	0	0	0	0	0
Gm28942	0	0	0	0	0	0
Agfg1	0	0	0	0	0	0
A030005L19Rik	0	0	0	0	0	0
A030014E15Rik	0	0	0	0	0	0
Gm6217	0	0	0	0	0	0
A030003K21Rik	0	0	0	0	0	0
Gm7544	0	0	0	0	0	0
Gm47955	0	0	0	0	0	0
Gm47959	0	0	0	0	0	0
Slc19a3	0	0	0	0	0	0
Krtap28-10	0	0	0	0	0	0
Gm47969	0	0	0	0	0	0
A030005K14Rik	0	0	0	0	0	0
Krtap28-13	0	0	0	0	0	0
Ccl20	0	0	0	0	0	0
Daw1	0	0	0.182336	0	0	0
Sphkap	0	0	0	0	0	0
4933436I20Rik	0	0	0	0	0	0
Pid1	0	0	0.585968	0	0	0
Dner	0	0	0	0	0	0
Trip12	0	-0.0539022	0	0	0	0
Fbxo36	0	0	0	0	0	0
Slc16a14	0	0	0	0	0	0
C130026I21Rik	0	0	0	0	0	0
A530032D15Rik	0	0	0	0	0	0
Gm10553	0	0	0	0	0	0
A530040E14Rik	0	-0.11033	0	0	0	0
Gm16028	0	0	0	0	0	0
Gm16025	0	0	0	0	0	0
Gm16092	0	0	0	0	0	0
G530012D18Rik	0	0	0	0	0	0
Sp110	0.145812	0	0	0	0	0.062986
Gm16094	0	0	0	0	0	0
Sp140	0	0	0	0	0	0
Gm10552	0	0	0	0	0	0
Gm17017	0	0	0	0	0	0
Sp100	0	0.115838	0	0	0	0.214853
A630001G21Rik	0	0	0	0	0	0
9930111H07Rik	0	0	0	0	0	0
Cab39	0	-0.00413579	0	0	0	0
Itm2c	0	0	0	0	0	0
4933407L21Rik	0	0	0.00624436	0	0	0
Gm28884	0	0	0	0	0	0
Gpr55	0	0	0	0	0	0
Gm28100	0	0	0	0	0	0
Spata3	0	0	0	0	0	0
2810459M11Rik	0	0	0	0	0	0
Psmd1	0	0	0	0	0	0
Htr2b	0	0	0	0	0	0
Gm21972	0	0	0	0	0	0
Armc9	0	0	0	0	0	0
Gm16341	0	0	0	0	0	0
B3gnt7	0	0	0	0	0	0
Gm28626	0	0	0	0	0	0
Ncl	0	0	0	0	0	0
Nmur1	0	0	0	0	0	0
Tex44	0	0	0	0	0	0
Ptma	0	0	0	0	0	0
Pde6d	0	0	0	0	0	0
Cops7b	0	0	0	0	0	0
Nppc	0	0	0	0	0	0
Dis3l2	0	0	0	0	0	0
Gm28375	0	0	0	0	0	0
Gm29371	0	0	0	0	0	0
Alppl2	0	0	0	0	0	0
Alpi	0	0	0	0	0	0
Akp3	0	0	0	0	0	0
Gm29374	0	0	0	0	0	0
Ecel1	0	0	0	0	0	0
Prss56	0	0	0	0	0	0
Chrnd	0	0	0	0	0	0
Chrng	0	0	0	0	0	0
Eif4e2	0	0	0	-0.0324209	0	0
Efhd1	0	0	0	0	0	0
Efhd1os	0	0	0	0	0	0
Gigyf2	0	0	0	0	-0.0506292	0
Kcnj13	0	-0.105072	0	-0.0034828	0	0
3110079O15Rik	0	0	1.18848	0	0	0
Ngef	0	0	0.0547058	0	0	0
Neu2	0	0	0	0	0	0
Inpp5d	0	0	0	0	0	0
Atg16l1	0	0	0	0	0	0
Sag	0	0	0	0	0	0
Dgkd	0	0	0	0	-0.00610573	0
Gm19582	0	-0.167439	0	0	0	0
Usp40	0	0	0	0	0	0
Ugt1a10	0	0	0	0	0	0
Ugt1a9	0	0	0	0	0	0
Ugt1a8	0	0	0	0	0	0
Ugt1a7c	0	0	0	0	0	0
Ugt1a6b	0	0	0	0	0	0
Ugt1a6a	0	0	0	0	0	0
Ugt1a5	0	-0.0752693	0	0	0	0
Ugt1a2	0	0	0	0	0	0
Dnajb3	0	0	0	0	-0.0121985	1.6321
Ugt1a1	0	0	0	0	0	0
Mroh2a	0	-0.0852051	0	0	0	0
Hjurp	0	0	0	0.200932	0	0
Trpm8	0	0	0	0	0	0
4930453O03Rik	0	0	0	0	0	0
Spp2	0	0	0	0	0	0
Gm29538	0	0	0	0	0	0
Gm28888	0	0	0	0	0	0
Glrp1	0	0	0	0	0	0
Gm19589	0	0	0	0	0	0
Gm29336	0.0621822	0	0	0	0	0
Arl4c	0	0	0.0096445	0	0	0
Platr5	0	0	0	0	0	0
Gm29337	0	0	0	0	0	0
1700067G17Rik	0	0	0	0	0	0
Sh3bp4	0	0	0	0	0	0
Gm28342	0	0	0	0	0	0
C030007H22Rik	0	0	0	0	0	0
Agap1	0.0957308	0	0	0	-0.0237309	0
Gbx2	0	0	0	0	0	0
Asb18	0	0	0	0	0	0
Iqca	-3.62155	-0.561083	0	0	0	0
4930434B07Rik	0	0	0	0	0	0
Ackr3	0	0	0	0	0	0
Gm28721	0.256137	0	0	0	0	0
Gm28723	0	0	0	0	0	0
Gm28722	0	0	0	0	0	0
Cops8	0	0	0	0	0	0
Gm9991	0	0	0	0	0	0
Col6a3	0	0.121687	0	0	0.287062	0
Mlph	0	0.00363414	0	0	0	0
Prlh	0	0.479722	0	0	0	0
Rab17	0	0	0	0	0	0
Gm28199	0	0	0	0	0	0
Lrrfip1	0	0	0	0	0	0
Rbm44	0	0	0	0	0	0
Ramp1	0	0	0	0	0	0
Ube2f	0	0	0	0	0	0
Gm26683	0	0	0	0	0	0
Scly	0	0	0	0	0	0
Gm17090	0	0	0	0	0	0
Espnl	0	0	0	0	0	0
Klhl30	0	0	0	0	0	0.0294158
Erfe	0	0	0	0	0	0
Ilkap	0	0	0	0	0	0
1700020N18Rik	0	0	0	0	0	0
Hes6	0	0	0	0	0	0
Per2	0.238697	0	0	0	0	0
Gm28382	0	0	0	0	0	0
Traf3ip1	0	0	0	0	0	0
Asb1	0	0	0	0	0	0
Gm28380	0	0	0	0	0	0
Gm29100	0	0	0	0	0	0
Twist2	0	0	0	0	0	0
Hdac4	0	0	0	0	0	0
Gm26720	0	0	0	0	0	0
Gm29099	0	0	0	0	0	0
Ndufa10	0	0	0	0	0	0
Olfr1416	0	0	0	0	0	0
Olfr1415	0	0	0	0	0	0
Olfr1414	0	0	0	0	0	0
Olfr1413	0	0	0	0	0	0
1700054K02Rik	0	0	0	0	0	0
Olfr1412	0	0	0	0	0	0
Olfr1411	0	0	0	0	0	0
Olfr1410	0	0	0	0	0	0
Olfr12	0	0	0	0	0	0
Cops9	-0.0183948	0	0	0	-0.00882155	0
Otos	0	0	0	0	0	0.0826044
Gm29483	0	0	0	0	0	0
Gm29482	0	0	0	0	0	0
Gm29481	0	0	0	0	0	0
Gpc1	0	0	0	0	0	0
Gm29480	0	0	0.00399639	0	0	0
Ankmy1	0	0	0	0	0	0
Dusp28	0	0	0	0	0	0
5033417F24Rik	0	0	0	0	0	0
Rnpepl1	0	0	0	0	0	0
9430060I03Rik	0	0	0	0	0	0
Capn10	0	0	0	0	0	0
Gpr35	0	0	0	0	0	0
Aqp12	0	0	0	0	0	0
Kif1a	0	0	0	0	0	0
Gm28086	0	0	0	0	0	0
Agxt	0	0	0	0	0	0
2310007B03Rik	0	0	0	0	0	0
Crocc2	0	0	0	0	0	0
Sned1	0	0	0	0	0	0
Mterf4	0	0	0	0	0	0
Gm28535	0	0	0	0	0	0
Pask	0	-0.164743	0	0	0	0
Ppp1r7	0	0	0	0	0	-0.029401
Ano7	0	0	0	0	0	0
Hdlbp	0	0	0	0	0	0
2021-09-02	0	0	0	0	0	0
Sept2.1	0	0	0	0	0	0
Farp2	0	0	0	0	0	0
Stk25	0	0	0	0	0	0
Gm28536	0	0	0	0	0	0
Bok	0	0.0429603	0.0566994	0.00612267	0	0
Thap4	0	0	0	0	0	0
Gm10550	0	0	0	0	0	0
Atg4b	0	0	0	0	0	0
Dtymk	0	0	0	0	0	0
Ing5	0	0	0	0	0	0
D2hgdh	0	0	0	0	0	-0.0577709
Gal3st2	0	0	0	0	0	0
Gal3st2b	0	0	0	0	0	0
Gal3st2c	0	0	0	0	0	0
Neu4	0	0	0	0	0	0
Pdcd1	0	0.46244	0	0	0	0
4930440C22Rik	0	0	0	0	0	0
Fam174a	0	0	0	0	0	0
St8sia4	0	0	0	0	0	0
4930598F16Rik	0	0	0	0	0	0
1700063A18Rik	0	0	0	0	0	0
Gm29601	0	0	0	0	0	0
4930533P14Rik	0	0	0	0	0	0
Slco4c1	0	0	0	0	0	0
Panct2	0	0	0	0	0	0
Gm28901	0	0	0	0	0	0
Slco6c1	0	0	0	0	0	0
D1Ertd622e	0	-6.16199e-05	0	0	0	0
Ppip5k2	0	0	0	0	0	0
Gin1	0	0	0	0	0	0
Pam	0	0	0	0	0	0
1810006J02Rik	0	0	0	0	0	0
Gm29461	0	0	0	0	0	0
Slco6d1	0	0	0	0	0	0
Gm7967	0	0	0	0	0	0
Cntnap5b	0	0	0	0	0	0
Gm20268	0	0	0	0	0	0
Gm28187	0	0	0	0	0	0
Cdh20	0	0	0	0	0	0
Gm15699	0	0	0	0	0	0
Gm29012	0	0	0	0	0	0
Rnf152	0	0	0	0	0	0
Gm17634	0	0	0	0	0	0
Pign	0	0	0	0	0	0
2310035C23Rik	0	0	0	0	6.34478e-05	0
Tnfrsf11a	0	0	0	0	0	0
Gm7160	0.0570154	0	0	0	-0.206411	0
Zcchc2	0	0	0	0	0	0
Gm20753	0	0	0	0	0	0
Phlpp1	0	0	0	0	0	0
A530053M12Rik	0	0	0	0	0	0
Bcl2	0	0	0	0	0	0
D630008O14Rik	0	0	0	0	0	0
Kdsr	0	0	0	0	0	0
Vps4b	0	0	0	-0.00359873	0	0
Serpinb5	0	0	0	0	0	0
Serpinb12	0	0	0	0	0	0
Serpinb13	0	0	0	0	0	0
Serpinb3a	0	0	0	0	0	0
Serpinb3d	0	0	0	0	0	0
Serpinb3b	0	0	0	0	0	0
Serpinb3c	0	0	0	0	0	0
Serpinb11	0	0	0	0	0	0
Gm15391	0	0	0	0	0	0
Serpinb7	0	0	0	0	0	0
Serpinb2	0	0	0	0	0.331806	0
Serpinb8	0	0	0	0	0	0.0664645
Gm15389	0	0	0	0	0	0
D830032E09Rik	0	0	0	0	0	0
Cdh7	0	0	0	0	0	0
Cdh19	-0.0250447	0	0	0.0106636	0	0
Gm29088	0	0	0	0	0	0
Dsel	0	0	0	0	0	0
Gm28189	0	0	0	0	0	0
9330185C12Rik	0	0	0	0	0	0
Cntnap5a	0	0	0	0	0	0
Gm19965	0	0	0	0	0	0
Zfp813-ps	0	0	0	0	0	0
Gm28363	0	0	0	0	0	0
B020011L13Rik	0	0	0	0	0	0
Gm28360	0	0	0	0	0	0
Gm28168	0	0	0	0	0	0
Gm7145	0	0	0	0	0	0
Gm29106	0	0	0	0	0	0
Tsn	0	0	0	0	0	0
Nifk	0	0	0	0	0	0
Gm28867	0	0	0	0	0	0
Clasp1	-0.0601791	0	0	0.0380598	0	0
2900060B14Rik	0	0	0	0	0	0
Tfcp2l1	0	0	0	0	0	0
Gli2	0	0	-0.193114	0	0	0
Gm26831	0	0	0	0	0	0
Gm29456	0	0	0	0	0	0
Gm29455	0.0463172	0	0	0	0	0
Inhbb	0	-0.0368098	0	0	0	0
Ralb	0	0	0	0.0161551	0	0
Gm27184	0	0	0	0	0	0
Tmem185b	0	0	0	0	0	0
3830432H09Rik	0	0	0.198837	0	0	0
Epb41l5	0	0	0	0	0	0
Ptpn4	0.0519867	0	0	0	0	0
Gm28209	0	0	0	0	0	0
Tmem177	0.0281842	0	0	0	0	0
Cfap221	0	0	0	0	0	0
Sctr	0	0	0	0	0	0
Tmem37	0	0	0	0	0	0
Dbi	0	0	0	0	0	0
3110009E18Rik	0	-0.0396077	0	0	0	0
Steap3	1.52793	0	0	0	0	0
C1ql2	0	0	0	0	0	0
1700012E03Rik	0	0	0	0	0	0
Marco	0	0	0	0	0	0
En1	0	0	0	0	0	0
2610027F03Rik	0	0	0	0	0	0
Gm29346	0	0	0	0	0	0
Gm29345	0	0	0	0	0	0
Gm29348	0	0	0	0	0	0
Gm29347	0	0	0	0	0	0
Celrr	0	0.00937946	0	0	0	0
Gm29359	0	0	0	0	0	0
Insig2	-0.00863172	0	0	0	0	0
2210011K15Rik	0	0	0	0	0	0
Ccdc93	0	0	0	0	0	0
Gm15392	0	0	0	0	0	0
Htr5b	0	0	0	0	0	0
Ddx18	0	0	0	0	0	0
Gm28590	0	0	0	0	0	0
Dpp10	0	0	0	0	0.0489647	0
Gm28928	0	0	0	0	0	0
1700121L03Rik	0	0	0	0	0	0
Actr3	0	0	0	0	0	0
Gm28706	0	0	0	0	0	0
Slc35f5	0	0	0	0	0	0
Gpr39	0	0	0	0	0	0
Lypd1	-0.310032	0	0	0	0	0
Nckap5	0	0	0	0	0	0
4930599A14Rik	0	0	0	0	0	0
Mgat5	0	0	0	0	0	-0.0250028
Tmem163	-0.059087	0	0	0	0	0
Acmsd	0	0	0	0	0	0
2900009J06Rik	0	0	0	0	0	0
Ccnt2	0	0	0	0	0	0
Map3k19	0	0	0	0	0	0
Rab3gap1	0	0	0	0	0	0
Zranb3	0	0	0	0	0	0
Gm28800	0	0	0	0	0	0
R3hdm1	-0.255147	0	0	0	0.000267494	0
Ubxn4	0	0	0	0	0	0.00523157
Lct	0	0	0	0	0	0
Mcm6	0	0	0	0	0	0
Dars	0	0	0	0	0	-0.00190429
Cxcr4	0	0	0	0	0	0
Gm26686	0.437381	-0.00979474	0	0	0	0
Thsd7b	0	0	0	0	0	0
Gm16081	0	0	0	0	0	0
Cd55b	0	0	0	0	0	0
Gm15674	0	0	0	0	0	0
Gm15675	0	0	0	0	0	0
Cd55	0	0	0	0	0	0
Gm16083	0	0	0	0	0	0
Zp3r	0	0	0	0	0	0
C4bp	0	0	0	0	0	0
Gm29427	0	0	0.281433	0	0	0
Pfkfb2	0	0	0	0	0	0
Yod1	0	0	0	8.16678e-06	0	0
AA986860	0	0	0	0	0	0
Gm28857	0	0	0	0	0	0
Gm28856	0	0	0	0	0	0
Fcamr	0	0	0	0	0	0
Gm15848	0	0	0	0	0	0
Pigr	0	0	0	0	0	0
Fcmr	0	0	1.83417	0	0	0
Il24	0	0	0	0	0	0
Il20	0	0	0	0	0	0
Il19	0	0	0	0	0	0
Il10	0	0	0	0	0	0
Mapkapk2	0	0	0	0	0	0
Dyrk3	0	0	0	0	0	0
Eif2d	0.0153001	0	0	0	0	0.0066495
Rassf5	0	0	0	0	0	0
Ikbke	0	0	0	0	0	0
Gm28914	0	0	0	0	0	0
Gm28913	0	0	0	0	0	0
Srgap2	0	0	0	0	0	0
Fam72a	-0.164207	0	0	0	0	0
Avpr1b	0	0	0	0	0	0
Ctse	0	0	0	0	0	0
Rab7b	0	0	0	0	0	0
Slc26a9	0	0	0	0	0	0
Pm20d1	0	0	0	0	0	0
Slc41a1	0	0.00374592	0	0	0	0
Rab29	0	0	0	0	0	0
Nucks1	0	0	-0.000593245	0	0	0
Slc45a3	0	0	0	0	0	0
Elk4	0	-0.00394908	0	0	0	0
Mfsd4a	0	0	0	0	0	0
Gm26892	0	0	0	0	0	0
Cdk18	0	0.220831	0	0	0	0
Gm29629	0	0	0	0	0	0
Lemd1	0	0	0	0	0	0
1700037F24Rik	0	0	0	0	0	0
Gm10188	0	0	0	0	0	0
Gm29630	0	0	0	0	0	0
Klhdc8a	0.000721579	0	0	0	0	0
Nuak2	0	0	0	0	0	0
F730311O21Rik	0	0	0	0	0	0
Tmcc2	0	0	0	0	0	0
Gm15849	0	0	0	0	0	0
Dstyk	0	0	0	0	0.0800648	0
Rbbp5	-0.0286079	0	0	0	0	0
Tmem81	0	-0.254179	0	0	0	0
Cntn2	0	0	0	0	0	0
Nfasc	0	0	0	0	0	0
Gm10538	0	0	0	0	0	0
Lrrn2	0	0	0	0	0	0
Mdm4	0	0	0	0	0	0
Pik3c2b	0	0	0	0	0	0
Gm28609	0	0	0	0	0	0
Ppp1r15b	0	0	0	0.0337931	0	0
Plekha6	0	0	0	0	0	0
Gm19461	0	0	0	0	0	0
Golt1a	0	0	2.18336	0	0	0
Kiss1	0	0	0	0	0	0
Gm28040	0	0	0	0	0	0
Kiss1.1	0	0	0	0	0	0
Ren1	0	0	0	0	0	0
Etnk2	0	0	0	-0.193848	0	0
Sox13	-0.214093	0	0	0	0	0
Snrpe	0	0	0	0	0	0
Gm26706	0.189023	0	0	0.0664889	0	0
Zc3h11a	0	0	0	0	0	0
Zc3h11a.1	0	0	0	0	0	0
Gm38394	0	-0.0101425	0	0	0	0
Zbed6	0	0	0	0	0	0
Lax1	0	0	0	0	0	0
Atp2b4	0	0	0	-0.114413	-0.00117521	0
Gm28441	0	0	0	0	0	0
Optc	0	0	0	0	0	0
Gm15851	0	0	0	0	0	0
Prelp	0	0	0	0	0	0
Gm1627	0	0	0	0	0	0
Fmod	0	0	0	0	0	0
Btg2	0	-0.00367344	0	0	0	0
Chit1	0	0	0	0	0	0
Chil1	0	0	0	0	0	0
Mybph	0	0	0	0	0	0
Adora1	-0.000283653	0	0	0	0	0
Myog	0	0	0	0	0	0
Ppfia4	0	0	0	0	0	0
Tmem183a	0	0	0	0	0.00049535	0
4933406M09Rik	0	0	0	0	0	0
Cyb5r1	0	0	0	0	0	0
Adipor1	0	0	0	0	0	0
Platr1	0	0	0	0	0	0
Klhl12	0	0	0	0	0	0
Rabif	0	0	0	0	0	0
Mgat4e	0	0	0	0	0	0
Kdm5b	0	0	0	0	0	0
Gm26783	0	0	0	0	0	0
Syt2	0	0	0	0	0	0
Ppp1r12b	0	0	0	0	0	0
Gm28892	0	0	0	0	0	0
Ube2t	0	0	0	0	-0.0189877	0
Lgr6	0	0	0	0	0	0
Gm10535	0	0	0	0	0	0
Ptpn7	0	0	0	0	0	0
Arl8a	0	0	0	0	0	0
Gm15445	0	0	0	0	0	0
Gpr37l1	0	0	0.0241294	0.578906	0	0
Gm26642	0	0	0	0	0	0
Elf3	0	0	0	0	0	0
Rnpep	0	0	0	0	0	0
Timm17a	0	0	0	0	0	0
Lmod1	0	0	0	0	0	0
Shisa4	-0.249309	0	0	0	0	0
Ipo9	0	0	0	0	0	0
Nav1	0	0	0	0	0	0
Gm4793	0.037565	0	0	0	0	0
Gm38399	0	0.125185	0	0	0	0
Csrp1	0	0	0.00546377	0.0124272	0	0
Phlda3	-0.231315	0	0	0	0	0
Tnni1	0	0	0	0	0	0
Lad1	0.00520857	0	0	0	0	0
Tnnt2	0	0	0	0	0	0
Pkp1	-0.242892	0	0	0	0	0
Igfn1	0	0	0	0	0	0
Tmem9	0	0	0	0	0.00519973	0
Ascl5	0	0	0	0	0	0
Cacna1s	0	0	0	0	0	0
Gm37759	0	0	0	0	0	0
Kif21b	0	-0.00274082	0	0	0	0
Mroh3	0	0	0	0	0	0
5730559C18Rik	0	0	0	0	0	0
Gm26568	0	0	0	0	0	0
A430034D21Rik	0	0	0	0	0	0
Gm37552	0	0	0	0	0	0
Gm26781	0	0	0	0	0	0
Gpr25	0	0	0	0	0	0
Camsap2	-0.0272126	0	0	0	0	0
Ddx59	0.0101656	0	0	0	0	0
Kif14	0	0	0	0	0	0
Gm37799	0	0	0	0	0	0
Gm33994	0	0	0	0	0	0
4933409D19Rik	0	0	0	0	0	0
Platr23	0	0	0	0	0	0
Zfp281	0	0	0	0	0	0
Gm19705	0	0	0	0	0	0
Platr22	0	0	0	0	0	0
Nr5a2	0	0	0	0	0	0.0189981
Gm26979	0	0	0	0	0	0
Gm26936	0	0	0	0	0	0
A430106G13Rik	0	-0.000272487	0	0	0	0
Ptprc	0	0	0	0	0	0
Gm28556	0	0.910394	0	0	0	0
Atp6v1g3	0	0	0	0	0	0
Nek7	-0.00809485	0	0	0	0	0
Gm28501	0	0	0	0	0	0
Gm5833	0	0	0	0	0	0
Lhx9	0	0	1.7658	0	0	0
2310009B15Rik	0	0	0	0.0207189	0	0
1700019P21Rik	0	0	0	0	0	0
Dennd1b	0	0	0	0	0	0
Crb1	0	0	-0.235936	0	0	0
4933436E23Rik	0	0	0	0	0	0
Gm34816	0	0	0	0	0	0
Zbtb41	0	0	0	0	0	0
Aspm	0	0	0	0	0	0
F13b	0	0	0	0	0	0
Cfhr1	0	0	0	0	0	0
Gm4788	0	0	0	0	0	0
Cfhr2	0	0	0	0	0	0
Cfh	0	0	0	0	0	0
Kcnt2	0	0	0	0	0	0
4930590L20Rik	0	0	0	0	0	0
Cdc73	0	0	0	0	0	0
B3galt2	0	0	0	0	0	0
Glrx2	0	-0.0949505	0	0	-0.00642592	0
Trove2	0	0	0	0	0	0
Uchl5	0	0	0.00410076	0	0	0
Rgs2	0	0	0	0	0	0
Rgs13	0	0	0	0	0	0
Rgs1	0	0	0	0	0	0
Rgs21	0	0	0	0	0	0
Rgs18	0	0	0	0	0	0
Gm29514	0	0	0	0	0	0
Brinp3	-0.000696052	0	0	0.101137	0	0
Gm15584	0	0	0	0	0	0
Gm29515	0	0	0	0	0	0
Gm29020	0	0	0	0	0	0
Gm29398	0	0	0	0	0	0
Pla2g4a	0	0	0	0	0	0.0309635
Ptgs2	0	0	0	0	0	0
Ptgs2os2	0	0	0	0	0	0
Pdc	0	0	0	0	0	0
2310030A07Rik	0	0	0	0	0	0
BC003331	0	0	0	0	0	0
Tpr	-0.0362031	0	0	0	0	-0.0196367
Prg4	0	0	0	0	0	0
Hmcn1	0	0	0	0	0	0
Gm20631	0	0	0	0	0	0
Gm29188	0	0	0	0	0	0
C730036E19Rik	0	0	0	0	0	0
Gm47985	0	0	0	0	0	0
Gm8947	0	0	0	0	0	0
Gm47995	0	0	0	0	0	0
3110040M04Rik	0	0	0	0	0	0
Gm47996	0	0	0	0	0	0
Gm10138	0	0	-0.2117	0	0	0
Ivns1abp	0	0	0	0	0	0
Swt1	0	-0.108164	0	0	0	0
Trmt1l	0	0	0	0.00998803	0	0
Rnf2	0	0	0	0	0	0
Gm28181	0	0	0	0	0	0
Fam129a	0	0	0	0	0	0
2810414N06Rik	0	0	0	0	0	0
Edem3	0	0	0	0	0	0
1700025G04Rik	0	0	0	-0.0539034	0	0
Gm28610	0	0	0	0	0	0
Tsen15	0	0	0	0	0	0
Colgalt2	0	0	0	0	0	0
Rgl1	0	-0.00490274	0	0	-0.17832	0
Apobec4	0	0	0	0	0	0
Arpc5	0	0	0	0	0	0
Ncf2	0	0	0	0	0	0
Smg7	0	0	0	0	0	0
Nmnat2	0	-0.150353	0	0	0	0
Gm28960	0	0	0	0	0	0
Lamc2	0	0	0	0	0	0
Lamc1	0	0	0	0	0	0
Shcbp1l	0	0	0	0	0	0
Dhx9	0	0	0	0	0.0126114	0
Npl	-0.209019	0	0.125403	0	0	0
Rgs8	0	0	0	0	0	0
Gm29529	0	0	0	0	0	0
C230024C17Rik	0	0	0	0	0	0
Rgs16	0	0	0	0	0	0.0970667
Gm28513	0	0	0	0	0	0
Rnasel	0	0	0	0	0	0
Rgsl1	0	0	0	0	0	0
Teddm2	0	0	0	0	0	0.00857677
Teddm1b	0	0	0	0	0	0
Teddm1a	0	0	0	0	0	0
Glul	0.024438	0	0	0	0	0
Gm29290	0	0	0	0	0	0
Gm29291	0	0	0	0	0	0
Gm28286	0	0	0	0	0	0
A830008E24Rik	0	0.0880994	0	0	0	0
Zfp648	0	0	0	0	0	0
4930452N14Rik	0	0	0	0	0	0
4930532M18Rik	0	0	0	0	0	0
Cacna1e	0	0	0	0	0	0
Gm29282	0	0	0	0	0	0
Gm9530	0	0.00756616	0	0	0	0
Ier5	0	0	0	0	0	0
Mr1	0	0	0	0	0	0
Stx6	0	0	0	0	0	0
BC034090	0	0	0	0	0	0
Gm37622	0	0	0	0	0	0
Xpr1	0	0	0	0	0	0
Gm5532	0	0	0	-0.00795714	0	0
Acbd6	0	0	0	0	0	0
Lhx4	0	0	0	0	0	0
Qsox1	0	0	0	0	0	0
Gm37571	0	0	0	0	0	0
Cep350	0	0	0	0	0	0
Tor1aip1	-0.0312179	0	0	0	0	0
Tor1aip2	0	-0.0371753	0	0	0	0
Fam163a	0	0	0	0	0	0
Tdrd5	0	0	0	0	0	0
4930518J20Rik	0	0	0	0	0	0
Nphs2	0	0	0	0	0	0
Axdnd1	0	0	0	0	0	0
Gm2000	0	0	0	0	0	-0.0486617
Soat1	0	0	0.0521888	0	0	0
Gm10031	0	0	0	0	0	0
Abl2	0	0	0	0	0	0
Tor3a	0	0	0	0	0	0
Fam20b	0	0	0	0	0	0
Ralgps2	0	-0.0103715	0	0	0	0
Angptl1	0	0	0	0	0	0
4930439D14Rik	0	0	0	0.283663	0	0
Gm28694	0	0	0	0	0	0
Tex35	0	0	0	0	0	0
Rasal2	0	0	0	0	0	0
Cryzl2	0.412406	0.00802616	0	0	0	0
Gm15486	0	0	0	0	0	0
Sec16b	0	0	1.77608	0	0	0
Brinp2	0	0	0	0	0	0
Astn1	0	0	0	0	0	0
Gm37679	0	0	-1.17096	0.00812212	0	0
Pappa2	0	0	0	0	0	0
1600012P17Rik	0	0	0	0	0	0
4930562F17Rik	0	0	0	0	0	0
Cop1	0	0	0	0	0	0
Tnr	0	0	0	-0.172595	0	0
Gm38039	0	0	0	0	0	0
Gm37294	0	0	0	0	0	0
4930523C07Rik	0	0	0	0	0	0
4930562F07Rik	0	0	0	0	0	0
Tnn	0	0	0	0	0	0
Mrps14	0	0	0	0	0	0
Cacybp	0	0	0	0	0	0
Rabgap1l	-0.00997288	0	0	0	0.0203777	0
Gm36975	0	0	0	0	0	0
Gm37083	0	0	0	0	0	0
Gm38060	0	0	0	0	0	0
Rc3h1	-0.0459787	0	-0.0103044	0	0	0
Serpinc1	0	0	0	0	0	0
Zbtb37	0	0	0	0	0	0
Gm37362	0	0	0	0	0	0
Dars2	0	0	0	0	0	0
Gm37634	0	0	0	0	0	0
Cenpl	0	0	0	0	0	0
Klhl20	0	0	0	0	0	0
Ankrd45	0	0	0	0	0	0
Tex50	0	0	0	0	0	0
Prdx6	0	0.0066565	0	0	0	0
Tnfsf4	0	0	0	0	0	0
Tnfsf18	0	0	0	0	0	0
Fasl	0	0	0	0	0	0
Suco	0	-0.0381441	0	0	0	0
Gm31925	0	0	0	0	0	0
4930558K02Rik	0	0	0	0	0	0
Pigc	0	0	0.0993233	0	0	0
Gm38304	0	0	0	0	0	0
Dnm3	0	0	0	0.00252811	0	0
2810442N19Rik	0	0	0	0	0	0
Dnm3os	0	0	0	0	0	0
Mettl13	0	0	0	0	0	0
Vamp4	0	0	0	0	0	0
Myoc	0	0	0	-0.381283	0	0
Myocos	0	0	0	0	0	0
Prrc2c	0	0	0	0	0	0
Fmo4	0	0	0	0	0	0
Fmo1	0	0	0	0	0	0.0428564
Fmo2	0	0	0	0	0	0.303251
Fmo6	0	0	0	0	0	0
Fmo3	0	0	0	0	0	0
Gm37273	0	0	0	0	0	0
Mroh9	0	0	0	0	0	0
Prrx1	0	0	0	-0.017662	0	0
Gm20471	0	0	0	0	0	0
Gm26523	0	0	0	0	0	0
Gorab	0	0	0	-0.00232253	0	0
Gm29500	0	0	0	0	0	0
Mettl11b	0	0	0	0	0	0
Kifap3	0	0	0	0	0	-0.00208268
Scyl3	0	0	0	0	0	0
BC055324	0	0	0	0	0	0
Mettl18	0	-0.00082961	0	0	0	0
Sele	0	0	0	0	0	0
Sell	0	0	0	0	0	0
Selp	0	0	0	0	0	0
Gm16587	0	0	0	0	0	0
Gm16548	0	0	0	0	0	0
F5	0	0	0	0	0	0
Slc19a2	0	0	0.00230894	0	0	0
Ccdc181	0	0.0135972	0	0	0	0
Blzf1	0	0.00298887	0	0	0	0
Nme7	-0.0452739	0	0	0	0	0
Atp1b1	0	0	0	0	0	0
Gm32391	0	0	0	0	0	0
Gm26685	0	0	0	0	0	0
Gm37754	0	0	0	0	0	0
Gm37853	0	0	0	0	0	0
Gm37184	0	0	0	0	0	0
Gm36945	0	0	0	0	0	0
Dpt	0	0	0	0	0	0
Gm32569	0	0	0	0	0	0
Xcl1	0	0	0	0	0	0
1700029M03Rik	0	0	0	0	0	0
4930568G15Rik	0	0	0	0	0	0
Tbx19	0	0	0	0	0	0
Sft2d2	0	0	0	0	0	0
Tiprl	0	0	0	0	0	0
Gpr161	0	0	0	0	0	0
Dcaf6	0	0	0	0	0	0
Mpc2	-0.00702152	0	0	0	0	0
Adcy10	0	0	0	0	0	0
Gm38325	0	0	0	0	0	0
Mpzl1	0.0115822	0.11201	0	0	0	0
Rcsd1	0	0	0	0	0	0
Gm37073	0	0	0	0	0	0
Creg1	0	0	0	0	0	0
Gm36972	0	0	0	0	0	0
Cd247	0	0	-0.142899	0	0	-0.147534
Gm37469	0	0	0	0	0	0
Pou2f1	0	0	-0.00332473	0	-0.00417353	0
Gm26665	0	0	0	0	0	0
Gm37923	0	0	0	0	0	0
Dusp27	0	0	0	0	0	0
Gpa33	0	0	0	0	0	0
Mael	0	0	0	0	0	0
Ildr2	0	1.75976	0	0	-0.0244619	0
5330438I03Rik	0	0.253321	0	0	0	0
Gm15853	0	0	-0.060705	0	0	0
Tada1	0	0	0	0	0	0
Pogk	0	0	0	0	0	0
Gm4846	0	0	0	0	0	0
Gm4847	0	0	0	0	0	0
Fmo9	0	0	0	0	0	0
Gm16701	0	-0.0391802	0	0	0	0
Gm16701.1	0	0	-0.027134	0	0	0
Fam78b	0	0	0	0	0	0
Uck2	0	0	0	0	0	0
Gm37982	0	0	0	0	0	0
Gm2453	0	0	0	0	0	0
Tmco1	0	0	0	0	0	0
Aldh9a1	0	0	0	0	0	0
Mgst3	0	0	0	0	0	0
Lrrc52	0	0	0	0	0	0
Rxrg	0	0.182398	0	0	0	0
Lmx1a	0	0	0	0	0	0
Gm20711	0	0	0	0	0	0
Pbx1	0	0	0	0	0	0
Gm37839	0	0	0	0	0	0
Nuf2	-0.0461589	0	0	0	0	0
Rgs5	0	0	0	0	0	0
Rgs4	0	0	0	0	0	0
Ccdc190	0	0	0	0	0	0
Hsd17b7	-0.289261	0	0	-0.177413	-0.164611	0
3110045C21Rik	0	0	0	0	0	0
Ddr2	0	0	0	0	0	0
Uap1	-0.00306125	0	0	0	0	0
Gm37748	0	0	0	0	0	0
Gm37502	0	0	0	0	0	0
Uhmk1	0	0	0	0	0	0
4930500M09Rik	0	0	0	0	0	0.0146971
Sh2d1b2	0	0	0	0	0	0
Sh2d1b1	0	0	0	0	0	0
Gm7694	0	-0.0784129	0	0	0	0
Nos1ap	0	-0.00398543	0	0	0	0
Spata46	0	-0.0818775	0	0	0	0
Olfml2b	0	0	0	0	0	0
Atf6	0	0	0	0	0	0
Dusp12	0	0	0	0	0	0
Gm26620	0	0	0	0	0	0
Fcrlb	0	0	0	0	0	0
Fcrla	0	0	0	0	0	0
Fcgr2b	0	0	0	0	0	0
Gm38204	0	0	0	0	0	0
Gm10522	0	0	0	0	0	0
Fcgr4	0	0.00960717	-0.131481	0	0	0
Fcgr3	0	0	0	0	0	0
Cfap126	0	0	0.271017	0	0	0
Sdhc	0	0	0	0	0	0
Mpz	0	0	0	0	0	0
Pcp4l1	-0.0496868	0	0	0	0	0
Nr1i3	-0.303108	-0.00427358	0	0	0	0
Tomm40l	0	0	0	0	0	0
Apoa2	0.228803	0.717205	0	-0.685145	0	0
Fcer1g	0	0	0	0	0	0
Ndufs2	0	0	0	0	-0.00146734	0
Adamts4	0	0	0	0	0.00569649	0
B4galt3	-0.00402958	0	0	0	-0.0138226	0
Ppox	0	0	0	0	0	0
Usp21	0	0	0	0	0	-0.00586472
Ufc1	0	0	0	0	0	0
Gm20045	0	0	0	-0.018298	0	0
Dedd	0	0	0	0	0	-0.0850507
Nit1	0	0	0	0	-0.0230386	0
Pfdn2	0	0	0	0	0	0
Klhdc9	0.0119507	0	0	0	0	0
Nectin4	0	0.0133503	0	0	0	0
Arhgap30	0	0	0	0	0	0
Usf1	0	0	0	0	0	-0.0133614
Tstd1	0	0	0	0	0	0
Gm26641	0	-0.403448	0	0	0	0
F11r	0	0	0	0	0	0
B930036N10Rik	0	0	0	0	0	0
Alyref2	0	0	0	0	0	-0.552062
Itln1	0	0	0	0	0	0
Cd244	0	0	0	0	0	0
Ly9	0	0	0	0	0	0
Slamf7	0	0	0	0	0	0
Gm37787	0	0	0	0	0	0
Cd48	-0.0380314	0	0	0	0	0
Slamf1	0	0	0	0	0	0
Cd84	0	0	0	0	0	0
Gm10521	0	0	0	0	0	0
Gm37065	0	0	0	0	0	0
Slamf6	0	0	0	0	0	0
Vangl2	0	0	0	0	0	0
Nhlh1	0	0	0	0	-0.000513338	0
Ncstn	0	0	0	0	0.0785179	0
Copa	0	0	0	0	0	0
Gm37756	0	0	0	0	0	0
Pex19	0	0	0	0	0	0
Dcaf8	0	-0.0153754	0	0	0	0
Pea15a	0.0199751	0	0	0	0	0
Casq1	0	0	0	0	0	0
Gm17224	0	0	0	0	0	0
Atp1a4	0	0	0	0	0	0
Gm37950	0	0	0	0	0	0
Igsf8	0	0.0591999	0	0	0	0
Atp1a2	0	0	0	0	0	0
Kcnj9	0.0355102	0.0166912	0	0	0	0
Gm36937	0	0	0	0	0	0
Kcnj10	0	0	0	0	0	0
Pigm	-0.043888	0	0	0	0	0
Slamf9	0	0.334139	0	0	0	0
Igsf9	0	0.00101164	0	0	0	0
Tagln2	0	0.0099449	0	0	0	0
Cfap45	0	0	0	0	0	0
Vsig8	0	0	0	0	0	0
Slamf8	0	0	0	0	0	0
Fcrl6	0	0	0	0	0	0
Dusp23	0.50382	0	0	0	0	0
Crp	0	0	0	0	0	0
Apcs	0	0	0	0	0	0
Olfr16	0	0	0	0	0	0
Olfr1408	0	0	0	0	0	0
Olfr1406	0	0	0	0	0	0
Olfr218	0	0	0	0	0	0
Olfr1404	0	0	0	0	0	0
Fcer1a	0	0	0	0	0	0
Olfr418	0	0	0	0	0	0
Mptx2	0	0	0	0	0	0
Ackr1	0	0	0	0	0	0.000213182
Cadm3	0	-0.0185601	0	0	0	0
Aim2	0	0	0	0	0	0
Ifi206	0	0	0	0	0	0
Ifi214	0	0	0	0	0	0
Ifi213	0	0	0	0	0	0
Ifi209	0	0	0	0	0	0
Ifi208	0	0	0	0	0	0
Ifi207	0	0	0	0	0	0
Ifi204	0	0	0	0	0	0
Mndal	0	0	0.867401	1.10998	0	0.0764477
Ifi211	0	0	0	0	0	0
Ifi203	0	0	0	0	0	0
Ifi202b	0	0	0	0	0	0
Ifi205	0	0	0	0	0	0
Olfr433	0	0	0	0	0	0
Olfr432	0	0	0	0	0	0
Olfr430	0	0	0	0	0	0
Olfr429	0	0	0	0	0	0
Olfr427	0	0	0	0	0	0
Olfr231	0	0	0	0	0	0
Olfr424	0	0	0	0	0	0
Olfr420	0	0	0	0	0	0
Spta1	0	0	0	0	0	0
Olfr419	0	0	0	0	0	0
Mptx1	0	0	0	0	0	0
Olfr417	0	0	0	0	0	0
Olfr248	0	0	0	0	0	0
Olfr414	0	0	0	0	0	0
Olfr220	0	0	0	0	0	0
Fmn2	0	0	0	0	0	0
Grem2	0	-0.00530851	0	0	0	0
Rgs7	0	0	0	0	0	0
Gm36307	0	0	0	0	0	0
Fh1	0.156909	0	0	0	0	0
Kmo	0	0	0	0	0	0
Opn3	0	0	0	0	0	0
Chml	0.0592552	0	0	0	0	0.0217649
Wdr64	0	0	0	0	0	0
Exo1	0	0	0	0	0	0
Gm38100	0	0	0	0	0	0
Pld5	0	0	0	0	0	0
Rbm8a2	0	-0.345004	0	0	0	0
Gm38101	0	0	0	0	0	0
Gm36536	0	0	0	0	0	0
Cep170	0	-0.114196	0	0	0	0
Gm36992	0	0	0	0	0	0
Sdccag8	0	0	0	0	0	0
Gm15423	0	0	0	0	0	0
Akt3	0	0	0	0	0	0
Gm26801	0	0	0	0	0	0
Zbtb18	0	0	0	0	0	0
Gm37306	0	0	0	0	0	0
Gm37280	0	0	0	0	0	0
2310043L19Rik	0	0	0	0	0	0
1700016C15Rik	0	0	0	0	0	0
Adss	0	0	0	0	0	0
Catspere2	0	0	0	0.0479672	0	0
Desi2	0	0	0	0	0	0
B230369F24Rik	0	0	0	0	0	0
Cox20	0	0	0	0	0	0
Hnrnpu	0	0	0	0	0	0
Efcab2	0	0	0	0	0	0
Kif26b	0	0	0	0	0	0
Gm16564	0	0	0	0	0	0
Smyd3	0	0	0	0	0.0276372	0.00702143
Tfb2m	0.0726629	0	0	0	0	0
Cnst	0	-0.0492978	0	0	0	0
Sccpdh	0	0	0	0	0	-0.0155821
Kif28	0	0	0	0	0	0
Ahctf1	0	0	0	0	-0.02278	0
Gm10518	0	0	0	0	0	0
Cdc42bpa	0	0	0	0.0483681	0	0
Coq8a	0	-0.0843345	0	0	0	0
Gm37336	0	0	0	0	0	0
Psen2	0	0	0	0	0	0
Gm31728	0	0	0	0	0	0
Itpkb	0	0	0	0	0	0
Stum	0	0	0	0	0	0
Gm37267	0	0	0	0	0	0
Parp1	0	0	0	0	0	0
Lin9	0	0	0	0	0	0
Mixl1	0	0	0	0	0	0
Acbd3	0	0	0	0	0	0
Gm37768	0	0	0	0	0	0
Gm38293	0	0	0	0	0	0
H3f3a	0	-0.00536018	0	0	0	-0.0156091
Gm17275	0	0	0	0	0	0
H3f3aos	0	0	-0.0208344	0	0	0
Sde2	0	0	0	0	0	0
Lefty2	0	0	0	0	0	0
Pycr2	0	-0.0131644	0	0	0	0
Lefty1	1.08502	0	0	0	0	0
Tmem63a	0	0	0	0	0	0
2210411M09Rik	0	0	0	0	0	0
Ephx1	0	0	0	0.36765	0	0.00202894
9130409I23Rik	0	0	0	0	0	0
Gm37406	0	0	0	0	0	0
Nvl	0	0	0	0.0223981	0	0
Cnih4	0	0	0	0	0	0
Wdr26	0	-0.00359004	0	0	0	0
A430110L20Rik	0.157359	0	0	0	0	0
Cnih3	0	0	0	0	0	0
Ccdc121	0	0	0	0	0	0
Dnah14	0	0	0	0	0	0
Lbr	0.00521526	0	0	0	0	0
Gm5533	0	0	0	0	0	0
Enah	0	0	0	0	0	0
Srp9	0	0	0	0	0	0
Vmn1r1	0	0	0	0	0	0
Degs1	0	0	0	0	0	0
1700047M11Rik	0	0	0	0	0	0
Fbxo28	0	0	0	0	0	0
Trp53bp2	0	0	0.00654962	0	0	0
Capn2	0	0	0	0	-1.30406e-05	0
Gm37885	0.0973624	0	0	-0.0112636	0	0
Capn8	0	0	0	0	0	0
Gm37218	0	0	0	0	0	0
Ccdc185	0	0	0	0	0	0
Susd4	0	0	0	0	0	0
Tlr5	0	0	0	-0.086339	0	0
Gm38079	0	0	0	0	0	0
Disp1	0	0	0	0	0	0
Brox	0	0	0	0	0	0
Aida	0	0	0	0	0	0
Mia3	0	0	0	0	0	0
Taf1a	0	0	0	0	0	0
Gm37986	-0.387268	0	0	0	0	0
Hhipl2	0	0	0	0	0	0
Gm33973	0	0	0	0	0	0
Gm34068	0	0	0	0	0	0
Gm38108	0	0	0	0	0	0
Dusp10	0	0	0	0	0.000432727	0
1700056E22Rik	0	-0.15836	0	0	0	0
Gm37223	0	0	0	0	0	0
Gm37712	0	0	0	0	0	0
1700112H15Rik	0	0	0	0	0	0
Gm37800	0	0	0	0	0	0
4930488B22Rik	0	0	0	0	0	0
Hlx	0	0	0	0	0	0
Gm34342	0	0	0	0	0	0
2021-03-01	0	0	0	0	0	0
2021-03-02	0	0	0	0	0	-0.0303673
C130074G19Rik	0	0	0	0	0	0
Mark1	0	0	0	0	0	0
Gm38251	0	0	0	0	0	0
Gm34732	0	0	0	0	0	0
4930433J02Rik	0	0	0	0	0	0
Gm37662	0	0	0	0	0	0
Rab3gap2	0	-0.362609	0	0	0	0
Gm34882	0	0	0	0	0	0
Iars2	0	0	0	0	0	0
2010103J01Rik	0	0	0	0	0	0
Bpnt1	0	0	0	0	0	0
4930532G15Rik	0	0	0	0	0	0
Eprs	0	0	0	0	0	0
9630028B13Rik	0	0	0	0	0	0
Gm2061	0	0	0	0	0	0
Slc30a10	0	0	0	0	0	0
Gm38093	0	0	0	0	0	0
Lyplal1	0	0	0	0	-0.0248961	0
Gm37134	0	0	0	0	0	0
A730004F24Rik	0	0	0	0	0	0
Tgfb2	0	0	0	0	0.129202	0
Gm29491	0	0	0	0	0	0
Rrp15	0	0	0	0	0	0
A430105J06Rik	0	0	0	0	0	0
1700023G09Rik	0	0	0	0	0	0
Gm37912	0	0	0	0	0	0
D1Pas1	0	0	0	0	0	0
Spata17	0	0	0	-0.179474	0	0
1700007P06Rik	0	0	0	0	0	0
Gpatch2	0	0	0	0	0	0
Gm38155	0	0	0	0	0	0
Gm37896	0	0	0	0	0	0
Esrrg	0	0.0506589	0	0	0	0
Gm36388	0	0	0	0	0	0
9330162B11Rik	0	0	0	0	0	0
Gm38064	0	0	0	0	0	0
Ush2a	0	0	0	0	0	0
Kctd3	0	0	0	0	0	0
Kcnk2	0	-0.0267125	0	-1.0466	0	0
A430027H14Rik	0	0	0	0	0	0
Cenpf	0	0	0	0	0	0
Ptpn14	0	0	0	0	0	0
Gm26574	0	0	0	0	0	0
Gm37422	0	0	0	0	0	0
Smyd2	0	0	0	0	0	0
Prox1	0	0	0	0	0	0
Gm28172	0.101675	0	0	0	0.0942466	0
Prox1os	0	0	0	0	0	0
Gm29678	0	0	0	0	0	0
Gm30725	0	0	0	0	0	0
Gm30932	0	0	0	0	0	0
Rps6kc1	0	0	0	0	0	0
Angel2	0	0	0	0	0	0
Vash2	0	0	0	0	0	0
Gm31373	0	0	0	0	0	0
Flvcr1	0	0	0	0	0	0
A230020J21Rik	0	0	0	0	0	0
Spata45	0	0	0	0	0	0
Tatdn3	-0.0453423	0	0	0	0	0
Nsl1	0	0	0	0	0	0
Gm38188	0	0	0	0	0	0
Batf3	0	0	0	0	0	0
Gm38161	0	0	0	0	0	0
Fam71a	0	0	0	0	0	0
Atf3	0	0	0	0	0	0
D730003I15Rik	0	0	0	0.0298731	0	-0.043195
Gm37168	0	0	0	0	0	0
Nenf	0	0	0	0	0	0
Tmem206	0	0	0	0	0	5.48111e-05
Ppp2r5a	0	0	0.0244807	0	0	0
Gm32200	0	0	0	0	0	0
Gm37432	0	0	0	0	0	0
Dtl	0	0	0	0	0	0
Ints7	0	0	0	0	0	0
Lpgat1	0	-0.184489	0	0	0	0
Gm38037	0	0	0	0	-0.621687	0
Nek2	0	0	0	0	0	0
1700034H15Rik	0	0	0	0.217522	0	0
Slc30a1	-0.0251207	0	0	0	0	-0.00401208
Rd3	0	0	0	0	0	0
Gm26670	0	-0.090564	0	0	0	0
Traf5	0	0	0	0	0	0
Gm26879	0	0	-0.13135	0	0	0
Rcor3	0	0	0	0	0	0
Gm10516	0	0	0	0	0	0
Kcnh1	0	0	0	0	0	0
Hhat	0	0.140719	0.0806371	0	0	0
1700065J18Rik	0	0	0	0	0	0
Sertad4	0	0	0	0	-0.150365	0
Gm15867	0	0	0	0	0	0.12177
Syt14	0	0	-0.018594	0	0	0
Gm31406	0	0	0	0	0	0
Diexf	0	0	0	0	0	0
Irf6	0	0	0	0	0	0
A130010J15Rik	0	0	0	0	0	0
Traf3ip3	0	0	0	0	0	0
Gm15872	0	0	0	0	0	0
4930570N18Rik	0	0	0	0	0	0
Lamb3	0	0	0	0	0	0
Hsd11b1	0	0	0	0	0	0
G0s2	0	0	0	0	0.0379989	0
Gm37650	0	0	0	0	0	0
Camk1g	0	0	0	0	0	0
4631405K08Rik	0	0	0	0	0	0
4930503O07Rik	0	0	0	0	0	0
Plxna2	0	0	0	0	0	0
Cd34	0.745716	0.00523979	0	0	0	0
Gm16897	0	-0.105212	0	0	0	0
Gm32250	0	0	0	0	0	0.0435542
Gm37027	0	0	0	0	0	0
Cd46	0	0	0	0	0	0
Cr1l	-0.00271525	0	0	0	0	0
Cr2	0	0	0	0	0	0
Fam171a1	0	0	-0.00161142	0	0	0
Nmt2	0	0	0	0	0	0
Rpp38	0	0	0	0	0	0
Acbd7	0	0	0	0	0	0
Olah	0	0	0	0	0	0
Meig1	0.0477586	0	0	0	0	0
Dclre1c	0	0	0	0	0	0
Suv39h2	0	0	0	0.181033	0	0
Gm13184	0	0	0	0	0	0
Hspa14	0	-0.0462672	0	0	-0.0145505	0
Gm45902	-0.0517819	-7.78064e-05	0	0	0.220295	0
Cdnf	0	0	0	0	0	0
Fam107b	0.0176818	0	0	0	0	0
Gm13185	0	0	0	0	0	0
Gm13180	0	0	0	0	0	0
Gm13191	0	0	0	0	0	0
Frmd4a	0	0	0	0	0	0
1700080N15Rik	0	0	0	0	0	0
Gm13189	0	0	0	0	0	0
Gm13175	0	0	0	0	0	0
Gm13179	0	0	0	0	0	0
Prpf18	0	0	0	0	0	0
Bend7	0	-0.302706	0	-0.00642428	0	0
Sephs1	0	0	0	0	0	0
Phyh	0	0	0	0	0	0
Ucma	0	0	0	0	0	0
Mcm10	0	-0.0302152	0.0235476	0	0	0
Optn	0	0	0	0	0	0
4930551O13Rik	0	0	0	0	0	0
Gm26776	0	0	0	0	0	0
Ccdc3	0	0	0	0	0	0
Camk1d	0	0	0	0	0	0
Cdc123	0	0	0.0445197	0	0	0
Nudt5	0	0	0	0	0	0
Gm13199	0	-0.0057405	0	0	0	0
Sec61a2	0	0.0123641	0	0	0	0
Gm13267	0	0	0	0	0	0
Dhtkd1	0.199662	0	0	0	0	0
Upf2	0	0	0	0	0	0
Proser2	0	0	0	0	0	0
Gm10857	0	0	0	0	0	0
Echdc3	0	0	0	0	0	0
A230108P19Rik	0	0	0	0	0	0
Gm13383	0	0	0	0	0	0
Usp6nl	0	0	0	0	0	0
Gm13388	0	0	0	0	0	0
Gm13391	0	0	0	0	0	0
Celf2	0	0	0	-0.0326988	0	0
Gm13389	0	0	0	0	0	0
Gm26565	0	0	0	0	0	0
Gm28641	0	0	0	0	0	0
Gm13211	0	0	0	0	0	0
1700061F12Rik	0	0	0	0	0	0
Gm13219	0	0	0	0	0	0
Gm13218	0	0	0	0	0	0
Gata3	0	0	0	0	0	0
Gm13256	0	0	0	0	0	0
4930412O13Rik	0	0	0	0	0	0
9230102O04Rik	0	0	0	0	0	0
Gm13262	0	0	0	0	0	0
Taf3	0.00149913	-0.0166221	0	0	0	0
Atp5c1	0	0.0245944	0	0	0	0
Kin	0	0	0	0	0	0
Itih2	0	0	0	0	0	0
Itih5	0.163281	0	0	0	0	0
Sfmbt2	0	0	0	0	0	0
Gm13264	0	0	0	0	0	0
Prkcq	0	0	-1.36934	0	0	0
Gm38171	0	0	0	0	0	0
8030442B05Rik	0	-0.249467	0	0	0	0
Gm13293	-0.0495053	0	0	0	0	0
Gm13291	0	0	0	0	0	0
Pfkfb3	0	0.0580952	0	0	0	0
Gm10851	0	0	0	0	0	0
Rbm17	0	0	0	0	0	0
Gm17490	0	0	0	0	0	0
Il2ra	0	0	0	0	0	0
Il15ra	0	0	0	0	0	0
Fbxo18	0	0	0	0	0	0
Ankrd16	0	0	0	0	0	0
Itga8	-0.0656516	0.0501085	0	0	0	0
E030013I19Rik	0	0	0	0	0	0
Mindy3	0	0	0	0	0	0
Gm37565	0	0	0	0	0	0
Pter	0	0	0	0	0	0
C1ql3	0.0678879	0	0	0	0	0
Rsu1	0	0	0	0	0	0
Cubn	0	0	0	0	0	0
Trdmt1	0	0	0	0	0	0
Vim	0	0	0	0	0	0
St8sia6	0	0.355921	0	0	0	0.0286103
Gm37126	0	0	0	0	0	0
Hacd1	-0.00462082	0	0	0	0.0842065	0
Stam	0	0	0	0	0	0
Tmem236	0	0	0	0	0	0
Mrc1	0	0	0	0	0	0
Slc39a12	0	0	0	0	0	0
Cacnb2	0	0	-0.019667	0	0	0
Gm10848	0	-2.55746e-06	0	0	0	0
Gm13269	0	0	0	0	0	0
Nsun6	0	0	0	0	0	0.0247941
Arl5b	0	0	0	0	0	0
Malrd1	0	0	0	0	0	0
Plxdc2	0	0	0	0	0	0
Gm13322	0	0	0	0	0	0
Nebl	0	0	0	0	0	0
Gm13324	0	0	0	0	0	0
H2al2a	0	0	0.954436	0	0	0
A930004D18Rik	0	0	0	0	0	0
Gm13330	0	0	0	0	0	0
Skida1	0	0	0	0	0	0
Mllt10	0	-0.0260059	0.010772	0	0	0
Dnajc1	-0.00187101	0	0	0	0	0
Commd3	0	0	0	0	0	0
Bmi1	0	0	0	0	0.131209	-0.00305533
Spag6	0	0	0	0	0	0
Carlr	0	0	0	0	-0.399326	0
Pip4k2a	0	0	0	0	0	-0.040522
4930426L09Rik	0	0	0	0	0	0
Armc3	0	0	0	0	-0.0555263	0
4930447M23Rik	0	0	0	0	0	0
Msrb2	0	0	0	0	0	0
Gm33940	0	0	0	0	0	0
Gm13344	0	0	0	0	0	0
Ptf1aos	0	0	0	0	0	0
Ptf1a	0	0	0	0	0	0
4921504E06Rik	0	0	0	0	0	0
Gm13348	0	0	0	0	0	0
Otud1	0	0	0	0	0	0
Gm13346	0	0	0	0	0	0
Etl4	0	0	0	0	0	0
Gm17171	0	0	0	0	0	0
Gm13335	0	0	0	0	0	0
Gm13362	0	0	0	0	0	0
Arhgap21	0	0	0	0	0	0
Gm13375	0	0	0	0	-0.523955	0
Gm13376	0	0	0	0	0	0
Enkur	0	0	0	-0.174356	0	0
Thnsl1	0	0	0	0	0	0
Gm13327	0	0	0	0	0	0
Gpr158	0	0	0	0	0	0
Myo3a	0	0	0	0	0	0
Gad2	0	0	-0.0565684	0	0	0
1700092C17Rik	0	0	0	0	0	0
Apbb1ip	0	0	0	0	0	0
Pdss1	0	0	0	0	0	0
Abi1	0	0	0	0	0	0
Acbd5	0	0	0	0	0	0
Mastl	0	0	0	0	0	0
Yme1l1	0	0	0	0	0	0
4931423N10Rik	0	0.0807896	0	0	0	0
Nxph2	0	0	0	0	0	0
Spopl	0	0	0	0	0	0
Hnmt	-0.14998	0	0	0	-0.0488733	0
Tbpl2	0	0	0	0	0	0
Il1f8	0	0	0	0	0	0
Il1f9	0	0	0	0	0	0
Il1f6	0	0	0	0	0	0
Il1f5	0	0	0	0	0	0
Il1f10	0	0	0	0	0	0
Gm13411	0	0	0	0	0	0
Il1rn	0	0	0	0	0	0
Psd4	0	0	0	0	0	0
Pax8	0	0	0	0	0	0
Gm13417	0	0	0	0	0	0
Cacna1b	0	0	0	0	0	0
Ehmt1	0	0	0	0	0	0
Arrdc1	0	0	0	0	0	0
Zmynd19	0	0	0	0	0	0
Dph7	0	0	0.046545	0	0.100721	0
Mrpl41	0	-0.0294526	0	0	0	0
Pnpla7	0	0	0	0	0	-0.0299015
Nsmf	0	0	0	0	0	0
Entpd8	0	0	0	0	0	0
Noxa1	0	0	0	0	0	0
Gm13387	0	0	0	0	0	0
Nrarp	0	0	0	0	0	0
Gm38287	0	0	0	0	0	0
Tor4a	0	0	0	0	0	0
Nelfb	0	0	0	0	0	0
Stpg3	0	0	0	0	0	0
Fam166a	0	0	0	0	0	0
Tubb4b	0	0	0	0	0	0
Slc34a3	0	0	0	-2.12838	0	0
Rnf224	0	0	0	0	0	0
Cysrt1	0	0	0	0	0	0
Rnf208	0	0	0	0	0	0
AL732309.1	0	0	0	0	0	0
Ndor1	0	0	0	0	0	0
AL732309.2	0	0	0	0	0	0
Tmem203	0	-0.00160712	0	0	0	-0.371396
Tprn	0	0	0	0	0	0
Ssna1	0	0	0	0	0	0
Anapc2	0	0	0	0	0	0
Tmem210	0	0	0	0	0	0
Lrrc26	0	0	0	0	0	0
Grin1	0	-0.0170693	0	0	0	0
Grin1os	0	0	0	0	0	0
AA543186	-0.568289	0	0	-0.0339477	0	0
Man1b1	0	0	0	0	0	0
Dpp7	0	0	0	0	0	-0.119378
Uap1l1	0.0397344	0	0	0.0192201	0	0.00285642
Sapcd2	0	0	0	0	0	0
Entpd2	0	0	0	0	0	0
Npdc1	0	0	0	0	0	0
Fut7	0	0	0	0	0	0
Abca2	0	0	0	0	0	0
Paxx	0	0	0	0	0	0
Clic3	0	0	0	0	0	0
Ptgds	0	0	0	0	0	0
Lcn12	0	0	0	0	0	0
C8g	0	0	0	0	0	0
Fbxw5	0	0.00743006	0	0	0	0
Traf2	0	0	0	0	0	0
Edf1	0	0.00315634	0	0	-0.0099489	0.00569633
Mamdc4	0	-0.0776756	0	0	-1.12947	0
Phpt1	0	0	0	0	0	0
Gm996	-0.0439377	0	0	-0.133347	0	0
Gm26702	0	0	0	0	0	0
Rabl6	0	-0.0286625	0	0	0	0
Fcnaos	0	-0.246527	0	0	0	0
Ccdc183	0	0	0	0	0	0
Tmem141	-0.065872	0	0	0	0	0
Fcna	-0.0167102	0	0	0	0	0
Lcn8	0	0	0	0	0	0
Lcn5	0	0	0	0	0	0
Lcn6	0	0	0	0	0	0
Lcn10	0	0	0	0	0	0
Obp2a	0	0	0	0	0	0
A230005M16Rik	0	0	0	0	0	0
Bmyc	0	0	0	0	0	0
Obp2b	0	0	0	0	0	0
Lcn3	0	0	0	0	0	0
Lcn11	0	0	0	0	0	0
Gm13539	0	0	0	0	0	0
Glt6d1	0	0	0	0	0	0
Lcn9	0	0	0	0	0	0
Sohlh1	0	0	0	0	0	0
Kcnt1	0	0	0	0	0	0
Camsap1	0	0	0	0	0	0
Ubac1	0	0	0	0	0	0
Nacc2	-0.00521321	0	0	0	0	0
Gm13554	0	0	0	0	0	0
Tmem250-ps	0	0	0	0	-0.101468	0
1810012K08Rik	0	0	0	0	0	0
Gm13553	0	0	0	0	0	0
Lhx3	0	0	0	0	0	0
Gm27196	0	0	0	0	0	0
Qsox2	0	0	0	0	0	0
Ccdc187	0	0	0	0	0	0
Gpsm1	0	0	0	0	0	0
Dnlz	0	0	0	0	0	0
Card9	0	0	0	0	0	0
Snapc4	0	0	0	0	0	0
Gm13563	0	0	0	0	0	0
[truncated: 29,054 more rows]

## Sheet: Biological_Ensemble
gene.name	Oligodendro	Microglia	aNSC_NPC	Astrocyte_qNSC	Neuroblast	Endothelial
Xkr4	-0.000796392	0	0.019872	0	0	0
Gm1992	0	0	0	0	0	0
Gm37381	0	0	0	0	0	0
Rp1	0	0	0	0	0	0
Sox17	0	0	0	0	0	0
Gm37323	0	0	0	0	0	0
Mrpl15	0	0	0	0	0	0
Lypla1	-0.000178934	0	0	0	0	0
Gm37988	0	0	-0.000402831	0	0	0
Tcea1	0	0	0	0	0	0
Rgs20	0	0	0	0	0	0
Gm16041	0	0	0	0	0	0
Atp6v1h	0	0	0	0	0	0
Oprk1	0	0	0	0	0	0
Npbwr1	0	0	0	0	0	0
Rb1cc1	0	0	0	0	0.000987768	0.000506906
4732440D04Rik	0	0	0	0	0	0
Alkal1	0	0	0	0	0	0
St18	0	0	0	0	0	0
Pcmtd1	0	0	0	0	0	0
Gm26901	0	0	0	0.000560394	0	0
Gm30414	0	0	0	0	0	0
Sntg1	0	-0.00106371	0	0	0	0
Rrs1	1.51901e-05	0	0	0	0	0
Adhfe1	0	0	0	0	0	0
3110035E14Rik	0	0	0	0	0	0
Gm29520	0	0	0	0	0	0
Mybl1	0	0	0	0	0	0
Vcpip1	0	0	0	0	-2.86008e-05	0
1700034P13Rik	0	0	0	0	0	0
Sgk3	0	0	0	0	0	0
Mcmdc2	0	3.97277e-06	0	0	0	0
Snhg6	9.05529e-06	0	0	0	0	0
Tcf24	0	0	0	0	-0.00938098	0
Ppp1r42	0.000239089	0	0.00379094	0	0	0
Gm15818	0	0	0	0	0	0
Cops5	0	0	0	0	0	0
Cspp1	0	0	0	0	0	0
Arfgef1	0	0	0	0	0	0
Cpa6	0	0	-0.0313455	0	0	0
Prex2	0	0	0	-0.000657425	0	0
A830018L16Rik	0	0	0	0	0	0
Gm17644	0	0	0	0	0	0
Gm29663	0	0	0	0	0	0
Sulf1	0	0	0	0	0	0
Slco5a1	0	0	0	0	0	0
Gm29283	0	0	0	0	0	0
Prdm14	0	0	0	0	0	0
Ncoa2	0	0	0	0	0	0
Gm29570	0	0	0	0	0	0
Tram1	0	0	0	0	0	0
Lactb2	0	0	0	0	0	0.00254758
Xkr9	0	0	0	0	0	0
Eya1	0	0	0	0	-0.00255166	0
Gm9947	0	0	0	0	0	0
Msc	0	0	0	0	0	0
Trpa1	0	0	0	0	0	0
Kcnb2	0	0	0	0	0	0
Terf1	0	-0.00622431	0	0	0	0
Sbspon	0	0	0	0	0	0
4930444P10Rik	0	0	0	0	0	0
Rpl7	0	0	0	0	0	0
Rdh10	0.00162515	0	0	0	0	0
Gm28095	0	0	0	0	0	0
Stau2	0	0	0	0	0	0
Gm7568	0	0	0	0	0	0
Ube2w	0	0	0	0	0	0
Eloc	0	0	0	0	0	0
D030040B21Rik	0	0	0	0	0	0
Tmem70	0	0	0	0	5.66347e-05	0
Ly96	0	0	0	0	0	0
Gm28376	0	0	0	0	0	0
Jph1	0	0	0	0	0	0
Gm28783	0	0	0	0	0	0
Gdap1	0	0	0	0	0.0022499	0
Gm28784	0	0	0	0	0	0
Pi15	0	0	0	0	0	0
Gm28154	0	0	0	0	0	0
Gm16070	0	0	0	0	0	0
Crispld1	0	0	0	0	0	0
Gm28153	0	0	0	0	0	0
Crisp4	0	0	0	0	0	0
Defb18	0	0	0	0	0	0
Defb41	0	0	0	0	0	0
Gm15825	0	0	0	0	0	0
Tfap2d	0	0	0	0	0	0
Tfap2b	0	0	0	0	0	0
Gm28340	0	0	0	0	0	0
Pkhd1	0	0	0	0	0	0
4930486I03Rik	0	0	0	0	0	0
Gm28653	0	0	0	0	0	0
Il17a	0	0	0	0	0	0
Il17f	0	0	0	0	0	0
Mcm3	0	0	-0.000228061	0	0	0
Gm28065	0	0	0	0	0	0
6720483E21Rik	0	0	0	0	0	0
Paqr8	0	0	0	0	0	0
Efhc1	0	0	0	0	0	0
Tram2	0	0.000916179	0	0	0	0
Gm28287	0	0	0	0	0	0
Tmem14a	0	0	0	0	0	0
Gsta3	0	0	0	0	0	0
Gm28836	0	0	0	0	0	0
Khdc1a	0	0	0	0	0	0
Khdc1c	0	0	0	0	0	0
Khdc1b	0	0	0	0	0	0
Kcnq5	0	0	0	0	0	0
Gm26580	0	0	0	0	0	0
Rims1	0	0	0	0.00775638	0	0
4933415F23Rik	0	0	0	0	0	0
Gm27028	0	0	0	0	0	0
Gm29107	0	0	0	0	0	-0.00665755
Ogfrl1	0	0	0	-0.000317888	0	0
Gm28822	0	0	0	0	0	0
B3gat2	0	0	0	0	0	0
Smap1	0	0	0	0	0	0
Sdhaf4	0	0	-0.000162782	0	0	0
Fam135a	0	-2.26904e-05	0	0	0	0
Col9a1	0	0	0	0	0	0
Col19a1	0	0	0	0	0.000387648	0
Lmbrd1	0	0	0	0	0	0
Gm28237	0	0	0	0	0	0
Gm29414	0	0	0	0	0	0
Adgrb3	0	0	-2.56973e-05	0	0	0
4931408C20Rik	0	0	0	0	0	0
Gm5524	0	0	0	0	0	0
Gm597	0	0	0	0	0	0
Gm9898	0	0	0	0	0	0
Phf3	0	0.00201481	0	0	0	0
Ptp4a1	0	0	0	0	0	0
Gm29669	0	0	0	0	0	0
Gm28644	0	0	0	0	0	0
4931428L18Rik	0	0	0	0	0	0
Gm29128	0	0	0	0	0	0
Lgsn	0	0	0	0	0	0
Pih1d3	0	0	0	0	0	0
Khdrbs2	0	0	0	0	0	0
Gm5415	0	0	0	0	0	0
Gm37724	0	0	0	0	0	0
Gm37591	0	0	0	0	0	0
Prim2	0	0	0	0	0	0
Rab23	0	0	0	0	0	0
Bag2	0	0	0	0	0	0
Zfp451	-0.000358075	0	0	0	0	0
Bend6	0	0	0	0	0	0
Dst	0	0	0	0	0	0
Gm37958	0	0	0	0	0	0
Gm37233	0	0	0	0	0	0
Ccdc115	0	0	0	0	0.000498021	0
Gm28306	0	0	0	0	0	0
Imp4	0	0	0	0	0	0
Ptpn18	0	0	0	0	0.000788924	0
4930568A12Rik	0	0	0	0	0	0
Prss39	0	0	0	0	0	0
Cfc1	0	0	0	0	0	0
Prss40	0	0	0	0	0	0
1700101I19Rik	0	0	0	0	0	0
Amer3	0	0	0	0	0	0
Arhgef4	0	0	0	0	0	0
Gm38336	0	0	0	0.00189181	0	0
Fam168b	-7.33242e-05	0	0	0	0	0
Plekhb2	0	-0.000532934	0	0	0	0
Gm37068	0	0	0	0	0	0
Gm28415	0	0	0	0	0	0
1110002O04Rik	0	0	0	0	0	0
Gm37146	0	0	0	0	0	0
Gm33222	0	0	0	0	0	0
4930535G08Rik	0	0	0	0	0	0
Hs6st1	0	0	0	0	0	0
Gm37335	0	0	0	0	0	0
Gm33280	0	0	0	0	0	0
Uggt1	-0.000260969	0	0	0	0	0
Neurl3	0	0	0.00134457	0.000622123	0	0
Arid5a	0	0	0	0	0.000383514	0
4930403P22Rik	0	0	0	0	0.000129148	0
Kansl3	0	0	0	0.000354224	0	0
Fer1l5	0	0	0	0	0	0
Lman2l	0	0	0	0	0	0
Cnnm4	-0.00602744	0	0	0	0	0
Cnnm3	0	-0.000165302	0	0	-0.000153855	0
Gm38033	0	0	0	0	0	0
Ankrd23	0	0	0	0	0	0
Gm42417	0	0	0	0	0	0
Ankrd39	0	0	0	0	0	0
Sema4c	0	0	0.00530601	0	0	-0.000661833
Fam178b	0	0	0	0	0	0
Cox5b	0	0	0	0	0	0
Actr1b	0	0	0	0	0	0
4933424G06Rik	0	0.00685518	0	0	0	0
Gm33533	0	0	0	0	0	0
Zap70	0	0	0	0	0	0
Tmem131	0	0	0	0	0	0
Vwa3b	0	0	0.000910468	0	-0.00288232	0
Gm37020	0	0	0	0	0	0
Cnga3	0	0	0	0	0	0
Inpp4a	0	0	0	0	0	0
4930439A04Rik	0	0	0	0	0	0
Coa5	0	0	0	0	0	0
Unc50	0	0	0	0	0	0
Mgat4a	0	0	0	0	0	0
2010300C02Rik	0	0	0	0	0	0
4930556I23Rik	0	0	0	0	0	0
Tsga10	0	0	0	0	0	0
Gm26805	0	0	0	0	0	0
Lipt1	0	0	0	0	0	0
Mitd1	0	0	0	0	-0.00502845	0
Mrpl30	0	0	0	0	0	0
Lyg2	0	0	0	0	0	0
Gm15457	0	0	0	0	0	0
Lyg1	0	0	0	0	0	0
Txndc9	0	0	0	0	0	0
Eif5b	0	0	0	0	0	0
Rev1	0	0	0	0	-0.000375011	0
Gm5099	0	0	0	0	0	0
Aff3	0	0	0	0	0	0
Gm16150	0	0	0	0	0	0
Gm16151	0	0	0	0	0	0
Gm16152	0	0	0	-0.00223415	-0.000358293	0
Lonrf2	0	0	-0.0115041	0	0	0
Chst10	0	0	-0.00246727	0	0	0
Gm37707	0	0	0	0	0	0
Nms	0	0	0	0	0	0
Pdcl3	0	0	0	0.00050176	0	0
Gm37821	0	0	0	0	0	0
Npas2	0	0	0	0	0	0
Rpl31	0	0	0	0	0	0
Tbc1d8	0	0	0	-1.84406e-06	0	0
Cnot11	0	0	0	0	0	0
Rnf149	0	0	-0.000850042	0	0	0
Creg2	0.000652142	0.000419758	0	0	0	0
D930019O06Rik	0	0	0	0	0	0
Rfx8	0	0	0	0	0	0
Gm3646	0	0	0	0	0	0
1700066B17Rik	0	0	0	0	0	0
Map4k4	4.32127e-06	0	0	0	0	0
Il1r2	0	0	0	0	0	0
Gm16894	0	0	0	0	0	0
Il1r1	0	0	0	0	0	0
Il1rl2	0	0	0	0	0	0
Il1rl1	0	0	0	0	0	0
Il18r1	0	0	0	0	0	0
Il18rap	0	0	0	0	0	0
Gm35801	0	0	0	0	0	0
Slc9a4	0	0	0	0	0	0
Slc9a2	0	0	0	0	0	0
Gm37623	0	0	0	0	0	0
Gm37915	0	0	0	0	0	0
Mfsd9	0	-0.00258399	0	0	0	0
Tmem182	0	0	0	0	0	0
4930448I06Rik	0	0	0	0	0	0
Gm28634	0	0	0	0	0	0
Gm29260	0	0	0.00310053	0.00901821	0	0
Gm9915	0	0	0	0	0	0
Gm29664	0	0	0	0	0	0
Gm28175	0	0	0.000395791	0.00050134	0	0
Gm28140	0	0	0	0	0	0
Pantr1	0	0	0	0	0	0
Pou3f3	0	0	0	0	0.000148322	0
Dalir	0	0	0	0	0.00511694	0
Mrps9	0	-0.00550004	0	0	0	0
Gpr45	0	0	0	0	0	0
Tgfbrap1	0	0	0	0	0	0
Gm28782	0	0	0	0	0	0
8430432A02Rik	0.000122117	0	0	0	0	0
AI597479	0	0	0	0	0	0
Fhl2	0	-0.0021437	0	0	0	0.000150683
Gm29040	0	0	0	0	0	0
Nck2	0	0	0	0	0	0
1500015O10Rik	0	-0.00759185	0	0.000396768	0	0
Gm29155	0	0	0	0	0	0
Gm29157	0	0	0	0	0	0
Gm29156	0	0	0	0	0	0
Uxs1	0	1.76292e-05	0	0	0	0
Tpp2	0	0	0	0.000581175	0	0
Mettl21c	0	0	0	0	0	0
Gm8251	0	0	0	0	0	0
Tex30	0.00317738	0.00115836	5.61347e-08	0	0	0
Kdelc1	-0.00103592	0	0.00559354	0	0	0
Bivm	0.000682788	0	0	0	7.51425e-05	0
Ercc5	0	0	0	0	0	0
Mettl21e	0	0	0	0	0	0
Gulp1	0	0	0	0	0	0
4930521E06Rik	0	0	0	0	0	0
Col3a1	0	0	0	0	0	0
Col5a2	0	0	0	0	0	0
Wdr75	0	5.85274e-05	0	0	0	0
Gm5269	0	0	0	0	0	0
Slc40a1	0	0	0	0	0	0
Dnah7b	0	0	0.000465099	0	0	0
Dnah7c	0	0	0	0	0	0
Slc39a10	0	0	0	0	0.000781303	0
Gm28151	0	0	0	0	0	8.34017e-05
Gm28826	0	0	0	0	0	0
C230029F24Rik	0	0	0	0	0	0
4933411E06Rik	0	-0.000148606	0	0	0	0
Gm29665	0	0	0	0	0	0
Gm28321	0	0	0	0	0	0
Tmeff2	0	0	0	0	0	0
Gm28322	0	0	0	0	0	0
Gm28319	0	0	0	0	0	0
Gm29325	0	0	0	0	0	0
9330175M20Rik	0	0	0	0	0	0
Cavin2	0	0	0	0	0	0
1700072G22Rik	0	0	0	0	0	0
Nabp1	0	0	0	0	0.000390825	0
Gm17767	0	0	0	0	0	0
Gm28055	0	0	0	0	0	0
Myo1b	0	0	0	0	0	0
Stat4	0	0	0	0	0	0
Gm31812	-0.00198456	0	0	-0.00025091	0	0
Stat1	0	0	0	-3.27069e-05	0	0
Gls	0	0	0	0	0	0
Nab1	2.15096e-05	0	7.4837e-06	0	0	0
Gm553	0	0	0	0	0	0
Gm28178	0	0	0	0	0	0
Nemp2	0	0	0	0	0	0
Mfsd6	-0.00344528	0	0	0	3.68928e-05	0
Inpp1	0	0	0	0	0	0
Hibch	0	0	0	0	0	0
1700019D03Rik	0	0	0	0	-0.000660852	0
Mstn	0	0	0	0	0	0
1700019A02Rik	0	0	0	0	0	0
Pms1	0	0	0	7.54732e-05	0	0
Gm28777	0	0	0	0	0	0
Ormdl1	0	0	4.34478e-05	0	0	0
Gm28778	0	0	0	0	0	0
Osgepl1	6.13657e-06	0	0	0	0	0
Gm28551	0	0	0	0	0	0
Asnsd1	0	0	0	0	0	0
Dnah7a	0	0	0	0.000190257	0	0
Stk17b	0	0	0	0	0	0.00749046
Hecw2	0	0.0041072	0	0	0	0
Ccdc150	0	0	-0.00204688	0	0	0
Gtf3c3	0	0	0	0	0	0
Gm34066	0	0	0	0	0	0
Pgap1	0	0	0	0	0	0
Ankrd44	0	0	0	0	0	0
4930444A19Rik	0	0	0	0	0	0
Sf3b1	0	0	0	0	0	0
Coq10b	0	0	0	0	0	0
Hspd1	0	0	0	0	0	0
Hspe1	0	0	0	0	0	0
Mob4	0	0	0	0	0	0
Rftn2	0	0	-0.00228612	0	0	0
Gm10561	0	0	0	0	0	0
Mars2	0	0	0	0	0	0
Boll	0	0	0	0	0	0
Plcl1	-6.51871e-05	0	0	0	0	0
9130227L01Rik	0	0	0	0	0	0
1700003I22Rik	0	0	0	0	0	0
Gm28240	0	0	0	0	0	0
Hsfy2	0	0	0	0	0	0
Satb2	0	0	0	0	0	0
1700126A01Rik	0	0	0	0	0	0
BC055402	0	0	0	0	0	0
4930558J18Rik	0.000796851	0	0	0	0	0
1700066M21Rik	0	0	0	0	0.000482613	0
Tyw5	0	0	4.31688e-05	0	0	0
Maip1	0	0	0	0	0	0
Spats2l	0.000908207	0	0	0	0	0
Gm17234	0	0	0	0	0	0
Kctd18	0	0	0	0	0	0
Sgo2a	-0.00166718	0	6.60621e-05	-0.00180876	0	0
Aox1	0	0	0	0	-0.00182752	0
Aox3	0	0	0	0	0	0
Aox4	0	0	-0.00156921	0	0	0
Gm15759	0	0	0	0	0	0
Aox2	0	0	0	0	0	0
Bzw1	0	0	-0.00104773	0	0	0
Clk1	0	0	0	0	0	0
Ppil3	0	0	0	0	-0.000513846	0
Nif3l1	0	0	0	0	0	0
Orc2	0	0.00265675	5.58143e-05	0	0	0
Gm15834	0	0	0	0	0	0
Fam126b	0	0	0	0	0	0
Ndufb3	0.000112167	0	0	0	0	0
Als2cr12	0	0	0	0	0	0
Cflar	0	0	0	0	0	0
Casp8	0	0	0	0	0	0
Trak2	0	-4.50485e-05	0	0	0	0
Stradb	0	0.000354875	0	0	0	0.00221373
C2cd6b	0	0	0	0	0	0
Gm29018	0	0	0	0	0	0
C2cd6	0	0	0	0	0	0
Tmem237	0	-0.000452115	0	0	0	0
G730003C15Rik	0	0	0	-0.00344425	0	0
Mpp4	0	0	-0.000473466	0	0	0
Gm29017	0	0	0	0	0	0
Als2	-0.00105854	0	-0.000217581	0	0	0
Cdk15	0	0	0	0	0	0
Gm29016	0	0	0	0	0	0
Fzd7	3.49395e-05	0	0	0	0	0
Gm26813	0	0	0	0	0	0
Gm973	0	0	0	0	0	0
Gm28411	0	0	0	0	0	0
1700122D07Rik	0	0	0	0	0	0
Sumo1	0	0	0	0	0	0
Nop58	0	0	0	0	0	0
Bmpr2	0	0	0	0	0	0
Fam117b	0	0	0	0	0	4.97655e-05
Ica1l	0	0	-0.0116966	0	0	0
Wdr12	0.000126871	0	0	0	0	0
Carf	0	0	0	-0.000174125	0	0
Nbeal1	0	0	0	0	0	0
Cyp20a1	0	0	0	0	0	0
Abi2	0	0	-9.00852e-05	0	0	0.00106894
Raph1	0	0.000321412	0	0	0	0
Cd28	0	0	0	0	0	0
Gm11579	0	0	0	0	0	0
2310016D23Rik	0	0	0	0	0	0
Ctla4	0	0	0	0	0	0
Icos	0	0	0	0	0	0
Gm28083	0	0	0	0	0	0
Gm11587	0	0	0	0	0	0
9530026F06Rik	0	0	0	0	0	0
Gm11588	0	0	0	0	0	0
Gm28449	0	0	0	0	0	0
4930587A21Rik	0	0	0	0	0	0
Pard3b	0	0	0	0	0	0
Pard3bos1	0	0	0	0	0	0
Pard3bos2	0	0	0	0	0	0
Pard3bos3	0	0	0	0	0	0
Gm29084	0	0	0	0	0	0
Nrp2	0	0	0	0	-0.000333576	0
Gm29083	0	0	0	0	0	0
Gm4208	0	0	0	0	0	0
Ino80d	0	0	0	0	-0.000514106	0
Ino80dos	0	0	0	0	0	0
Gm20342	0	0	-0.000373861	5.5096e-05	0	0
Ndufs1	0	0	0	0	0	0
Eef1b2	0	0	0	0	0	0
Gpr1	0	0	0	0	0	0
Gm11608	0	0	0	0	0	0
Zdbf2	0	0	0	0	0	0
Adam23	0	0	0	0	0	-0.00606832
Gm39653	0	0	0	0	0	0
Dytn	0	0	0	0	0	0
Mdh1b	0	0	0	0	0	0
Fastkd2	0	0	0	0	0	0
4933402D24Rik	0	0	0	0	0	0
Gm13749	0	0	0	0	0	0
Klf7	0	0	0	0	0	0
Gm26649	0	0	0	0	0	0
Gm13748	0	0	0	0	0	0
Gm28981	0	0	0	0	0	0
Creb1	0	0	0	0	0	0
Mettl21a	0	0	0	0	0	0
Gm28982	0	0	0	0	0	0
Gm29152	0	0	0	0	0	0
Ccnyl1	0.000756944	0	0	0	0	0
Fzd5	0	0	0	0	0	0
Plekhm3	0	0	0	0	0	0
Akr1cl	0	0	0.000180618	0	0	0
Cryge	0	0	0	0	0	0
Crygd	0	0	0	0	0	0
Crygc	0	0	0	0	0	0
Crygb	0	0	0	0	0	0
Cryga	0	0	0	0	0	0
Gm28845	0	0	0	0	0	0
D630023F18Rik	0	0	0	0	0	0
Idh1	0	0	0	0	0	0
Pikfyve	0	0	0	0	0	0
Pth2r	0	0	0	0	0	0
Crygf	0	0	0	0	0	0
Map2	0	0	-0.00236215	0	0	0
Gm10558	0	0	0	0	0	0
Unc80	0	0	0	0	0	0
Rpe	0	0	0	0	0	0
Kansl1l	0.00181728	0	0	0	0	0
Acadl	0	0	0	0	0	0
Myl1	0	0	0	0	0	0
Lancl1	0	0	0	0	0	0
Cps1	0	0	0	0	0	0
Gm15668	0	0	0	0	0	0
Gm15669	0	0	0	0	0	0
Gm15671	0	0	0	0	0	0
Erbb4	0	0	0	7.48616e-05	0	0
Gm28497	0	0	0	0	0	0
Gm29113	0	0	0	0	0	0
Gm29114	0	0	0	0	0	0
Ikzf2	0	0	0	0	0	0
Spag16	0	0	0	0	0	0
Vwc2l	0	0	0	0	0	0
Bard1	0	0	0	0	0	0
Abca12	0	0	0	0	0	0
Atic	0	0	0	0	0	0
Fn1	0	0	0	0	0	0
Apol7d	0	0	0	0	0	0.000322759
Gm8883	0	0	0	0	0	0
Gm28818	0	0	0	0	0	0
4933417E11Rik	0	0	0	0	0	0
4930556G22Rik	0	0	0	0	0	0
Gm4319	0	0	0	0	0	0
Mreg	0	0	-0.000253757	0	0	0
D230017M19Rik	0	0	0	0	0	0
Pecr	0	0	0	0	-0.014727	0
Tmem169	0.0126779	0	0	0	0	0
Xrcc5	0	0	0	0	0	0
2021-03-04	0	0	-0.00636783	0	0	0
Smarcal1	0	0	0	0	0	0
Gm39662	-0.000174919	0	0	0	0	0
Ankar	0	0	0	0	0	0
Rpl37a	0	0	0	0	0	0
Igfbp2	0	0	0	-0.00677666	0	0
Igfbp5	0	0	0	0	-0.000164697	0
1700027A15Rik	0	0	0	-0.000580324	0	0
Tnp1	0	0	0	0	0	0
Gm29185	0	0	0	0	0	0
Pinc	0	0	-0.00954436	0	0	0
D530049I02Rik	0	0	0	0	0	0
C530043A13Rik	0	0	0	0	0	0
Gm29186	0	0	0	0	0	0
6030407O03Rik	0.000362584	0	0	0	0	0
Gm29183	0	0	0	0	0	0
Tns1	0	0	0	0	0	0
Rufy4	0	0	0	0	0	0
Cxcr2	0	0	-0.000338537	0	0	0
Cxcr1	0	0	0	0	0	0
Arpc2	0	0	0	0	0	0
Gpbar1	0	0	0	0	0	0
Aamp	0	0	0	0	0	0
Gm28364	0	0	0	0	0	0
Pnkd	0	0	0	0	0	0
Tmbim1	0	0	0	0	0	0
Catip	0	0	0	0	0	0
Slc11a1	0	0	0	0	0	0
Ctdsp1	0	0	0	0	0	0
Vil1	0	0	0	0	0	0
Usp37	0	0	0	0	0	0
Cnot9	0	0	0	0	-0.00110962	0
Plcd4	0	0	0	0.00170183	0	0
Zfp142	0	0	0	1.83471e-05	0	0
Bcs1l	0	0	0	0	0	0
Rnf25	0	0	0	0	0	0
Stk36	0	0	0	0	0	0
Ttll4	0	0	0	0	0	0
Cyp27a1	0	0	0	0	0	0
Prkag3	0	0	0	0	0	0
Wnt6	0	0	0	0.000618662	0	0
Gm29539	0	0	0	0	0	0
Wnt10a	0	0	0	0	0	0
Cdk5r2	0	0.00786174	-0.00800182	0	0	0
Fev	0	0	0	0	0	0
Cryba2	0	0	0	0	0	0
Cfap65	0	0	0	0	0	0
Gm15841	0	0	0	0	0	0
Ihh	0	0	0	0	0	0
Nhej1	0	0	0	0	0	0.000201339
Slc23a3	0	0	0	0	0	0
Cnppd1	0	0	0	0	0	0
Retreg2	0	0.000264138	0	0	0	0
Zfand2b	0	0	0	0	0	0
Abcb6	0.00802187	0	0	0	0	0
Atg9a	0	0	0	0	0	0
Ankzf1	0	0	0	0	0	0
Glb1l	0	0	0	0	0	0
Stk16	-0.000414791	0	0	0	0	0
Tuba4a	0	0	0	0	0	0
A630095N17Rik	0	0	0	0	0	0
Dnajb2	-3.89232e-05	0	0.000162866	0	0	0
Ptprn	0	0	0	0	0	0
Gm28294	0	0	0	0	0	0
Resp18	0	0	0	0	0	0
Gm28902	0	0	0	0	0	0
Dnpep	0	0	0	0	0	0
Des	0	0	0	0	0	0
Gm15179	0	0	0	0	0	0
Speg	0	0	0	0	0	0
Gm15178	0	0	0	0	0	0
Gmppa	0	0	0	0	0	0
Asic4	0	0	0	0	0	0
Chpf	0	-0.000138856	0	0	0	0
Obsl1	0	0	0.000123623	0	0	0
Tmem198	0	0	0	0.00285587	0	0
Inha	0	0	0	0	0	0
Stk11ip	0	0	0	-0.000997999	0	0
Slc4a3	0	-0.000428543	0	0.00025488	0	0
Gm29065	0	0	0	0	0	0
Gm29069	0	0	0	0	0	0
Gm17751	0	0	0.0100908	0	0	0
Gm816	0	0	0	0	0	0
Epha4	0	0	0	0	0	0
Gm28386	0	0	0	0	-0.00557309	0
Gm28387	0	0	0	0	0	0
Pax3	0	0	-0.00117302	0	0	0
Sgpp2	0	-0.0163775	0	0	0	0
Gm28410	0	0	0	0	0	0
Farsb	0	0.000216903	0	0	0	-3.8986e-05
BC035947	0	0	0	0	0	0
Mogat1	0	0	0	0	0	0
5730419F03Rik	0	0	0	0	0	0
Gm29611	0	0	0	0	0	0
Acsl3	0	0	0	0	0	0
Utp14b	0	0	0	0	-0.000179865	0
Gm29536	0	0	0	0	0	0
Kcne4	0	0	0	0	0	0
Gm29187	0	0	0	0	0	0
Scg2	0	0	0	0	0	0
Ap1s3	0	0	0	0	0.0004078	0
Wdfy1	4.74915e-05	0	0	0	0.00350722	0
Mrpl44	0	0	0	0	0	0
Serpine2	0	0	0	0	0	0
9830004L10Rik	0	0	0	0	0	0
Fam124b	0	0	0	0	0	0
2310015K22Rik	0	0	0	0	0	0
Cul3	0	0	0	0	0	0
Gm29125	0	0	0	0	0	0
1700016L21Rik	0	0	0	0	0	0
Gm45261	0	0	0	0	0	0
Dock10	0.000382661	0	0.00043075	0	0	0
Nyap2	0	0	0	0	0	0
Irs1	0.000675211	0	0	0	0	0
Gm9747	0	0	0	0	0	0
Rhbdd1	0	0	0	0	0	0
Gm28940	0	0	0	0	0	0
Col4a4	0.0110581	0	0	0	0	0
Col4a3	0	0	0	0	0	0
Mff	0	0	0	0	0	0
Tm4sf20	0	0	0	0	0	0
Gm47791	0	0	0	0	0	0
Gm28942	0	0	0	0	0	0
Agfg1	0	0	0	0	0	0
A030005L19Rik	0	0	0	0	0	-0.000280036
A030014E15Rik	0	0	0	0	0	0
Gm6217	0	0	0	0	0	0
A030003K21Rik	0	0	0	0	0	0
Gm7544	0	0	0	0	0	0
Gm47955	0	0	0	0	0	0
Gm47959	0	0	0	0	0	0
Slc19a3	0	0	0	0.000175088	0	0
Krtap28-10	0	0	0	0	0	0
Gm47969	0	0	0	0	0	0
A030005K14Rik	0	0	0	0	0	0
Krtap28-13	0	0	0	0	0	0
Ccl20	0	0	0	0	0	0
Daw1	0	0	0	0	0	0
Sphkap	0	0	0	0	0	0
4933436I20Rik	0	0	0	0	0	0
Pid1	0	0.00190448	0	0	0	0
Dner	0	0.001982	0	0	0	0
Trip12	0	0.000147502	0	0	0	0
Fbxo36	0	0	0	0	0	0
Slc16a14	0	0	0	0	0.000510342	0
C130026I21Rik	0	0	0	0	0	0
A530032D15Rik	0	0	0	0	0	0
Gm10553	0	0	0	0	0	0
A530040E14Rik	0	0.0122159	0	0	0	0
Gm16028	0	0	0	0	0	0
Gm16025	0	0	0	0	0	0
Gm16092	0	0	0	0	0	0
G530012D18Rik	0	0	0	0	0	0
Sp110	0	0	0	0	0	0
Gm16094	0	0	0	0	0	0
Sp140	0	0	0	0	0	0.00796542
Gm10552	0	0	0	0	0	0
Gm17017	0	0	0	0	0	0
Sp100	0	-0.00518706	0	-0.00284204	0	0
A630001G21Rik	0.000369177	-0.000304491	0	0	0	0
9930111H07Rik	0	0	0	0	0	0
Cab39	0	0	0	0	0	0.000191684
Itm2c	0	0	0	0	0	0
4933407L21Rik	0	0	0	0	0	0
Gm28884	0	0	0	0	0	0
Gpr55	0	0	0	0	0	0
Gm28100	0	0	0	0	0	0
Spata3	0	0	0	0	0	0
2810459M11Rik	0	0	0	0	0	0.00177682
Psmd1	-0.000457382	0	0	0	0	0
Htr2b	0	0	0	0	0	0
Gm21972	0	0	0.0148018	0	0	0
Armc9	0	-0.00454786	0	0	0	0
Gm16341	0	0	0	0	0	0
B3gnt7	0	0	0	0	0	0
Gm28626	0	0	0	0	0	0
Ncl	0	0	0	0	0	0
Nmur1	0	0	0	0	0	0
Tex44	0	0	0	0	0	0
Ptma	0	0	0	0	0	0
Pde6d	0	0	0	0	0	0
Cops7b	0	0	0	0	0	0
Nppc	0	0	0	0	-0.0192801	0
Dis3l2	0	0	0	0	0	0
Gm28375	0	0	0	0	0	0
Gm29371	0	0	0	0	0	0
Alppl2	0	0	0	0	0	0
Alpi	0	0	0	0	0	0
Akp3	0	0	0	0	0	0
Gm29374	0	0	0	0	0	0
Ecel1	0	0	0	0	-0.00177373	0
Prss56	-0.0277587	0	0	0	0	0
Chrnd	0	0	0	0	0	0
Chrng	0	0	0	0	0	0
Eif4e2	0	0	0	0	-0.00068817	0
Efhd1	0	0	0	0	0	0
Efhd1os	0	0	0	0	0	0
Gigyf2	0	-0.00015829	0	0	0.00168484	0
Kcnj13	0	0	0	0	0	0
3110079O15Rik	0	0	0	0	0	0
Ngef	0	0	0	0	0	0
Neu2	0	0	0	-0.0066465	0	0
Inpp5d	0	0	0	0	0	0
Atg16l1	0	0	0	0	0	0
Sag	0	0	0	0	0	0
Dgkd	0	1.92892e-05	-1.50393e-08	0	0	0
Gm19582	0	0	0	0	0	0
Usp40	0	0	0	0	0	-6.34873e-05
Ugt1a10	0	0	0	0	0	0
Ugt1a9	0	0	0	0	0	0
Ugt1a8	0	0	0	0	0	0
Ugt1a7c	0	0	0	0	0	0
Ugt1a6b	0	0	0	0	0	0
Ugt1a6a	0	0	0	0	0	0
Ugt1a5	0	0	0	0	0	0
Ugt1a2	0	0	0	0	0	0
Dnajb3	0	0	0	0	0.000577159	0
Ugt1a1	0	0	0	0	0	0
Mroh2a	0	0	0	0	0	0
Hjurp	0	0	0	0	0	0.00041557
Trpm8	0	0	0	0	0	0
4930453O03Rik	0	0	0	0	0	0
Spp2	0	0	0	0	0	0
Gm29538	0	0	0	0	0	0
Gm28888	0	0	0	0	0	0
Glrp1	0	0	0	-1.12604e-06	0	3.17803e-08
Gm19589	0	0	0	0	0	0
Gm29336	0.00413509	0	0	0	0	0
Arl4c	-0.000254003	0	0	0	0.000631987	0
Platr5	0	0	0	0	0	0
Gm29337	0	0	0	0	0	0
1700067G17Rik	0	0	0	0	0	0
Sh3bp4	0	0	0	0	0	0
Gm28342	0	0	0	0	0	0
C030007H22Rik	0	0	0	0	0	0
Agap1	0	0	0	0	0	0
Gbx2	0	0	0	0	0	0
Asb18	0	0	0	0	0	0
Iqca	0	0	0	0	0	0
4930434B07Rik	0	0	0	0	0	0
Ackr3	0	0	0	0	0	0
Gm28721	0.00536727	0	0	0	0	0
Gm28723	0	0	0	0	0	0
Gm28722	0	0	0	0	0	0
Cops8	0	0	0	0	0	0
Gm9991	0	0	0	0	0	0
Col6a3	0	0	0	-0.000493404	-0.00633907	0
Mlph	0	-1.41593e-06	0	0	0	0
Prlh	0	0	0	0	0	0
Rab17	0	0	0	0	0	0
Gm28199	0	0	0	0	0	0
Lrrfip1	0	0	0	-0.00018402	0	0
Rbm44	0	0	0	0	0	0
Ramp1	0	0	0	0	0	0
Ube2f	0.000119034	0	0	0	0	0
Gm26683	0	0	0	0	0	0
Scly	0	0	0	0	0	0
Gm17090	0	0	0	0	0	0
Espnl	0	0	0	0	0	0
Klhl30	0	0	0	0	0	0
Erfe	0	0	0	0	0	0
Ilkap	-0.00012343	0	0	0.0027351	0	0
1700020N18Rik	0	0	0	0	0	0
Hes6	0	0	0	0	0	0
Per2	-3.91656e-05	0	0	0	0	0
Gm28382	0	0	0	0	0	0
Traf3ip1	0	1.18712e-07	0	0	0	0
Asb1	0	0	0	0	0	0
Gm28380	0	0	0	0	0	0
Gm29100	0	0	0	0	0	0
Twist2	0	0	0	0	0	0
Hdac4	0	0	0	0	0	0
Gm26720	0	0	0	-0.000154578	0	0
Gm29099	0	0	0	0	0	0
Ndufa10	0	0	0	0	0	0
Olfr1416	0	0	0	0	0	0
Olfr1415	0	0	0	0	0	0
Olfr1414	0	0	0	0	0	0
Olfr1413	0	0	0	0	0	0
1700054K02Rik	0	0	0	0	0	0
Olfr1412	0	0	0	0	0	0
Olfr1411	0	0	0	0	0	0
Olfr1410	0	0	0	0	0	0
Olfr12	0	0	0	0	0	0
Cops9	0	0	0	0	0	0
Otos	0	0	0	0	0	-0.00263635
Gm29483	0	0	0	0	0.000373988	0
Gm29482	0	0	0	0	0	0
Gm29481	0	0	0	0	0	0
Gpc1	0	-0.00355332	0	0	-0.000157472	0
Gm29480	0	0	-0.00365604	0	0	0
Ankmy1	0	0	0	0	0.000103506	0
Dusp28	-0.000109053	0	0	0	0	0
5033417F24Rik	0	0	0	0	0	0
Rnpepl1	0	0	-0.000450281	0	0	0
9430060I03Rik	0	0	0	0	0	8.22169e-05
Capn10	0	0	0	0	0	0
Gpr35	0	0	0	0	0	0
Aqp12	0	0	0	0	0	0
Kif1a	0	0	0	0	0	0
Gm28086	0	0	0	0	0	0
Agxt	0	0	0	0	0	0
2310007B03Rik	0	0	0	0	0	0
Crocc2	0	0	0	0	0	0
Sned1	0	0	-0.000852368	0	0	0
Mterf4	0	0	0	0	0	0
Gm28535	0	0	0	0	0	0
Pask	0.00620978	0.00026501	0	0	0	0
Ppp1r7	0	0	0	0	0	0
Ano7	0	0	0	0	0	0
Hdlbp	0	0	0	0	0	0
2021-09-02	0	0	0	0	0	0
Sept2.1	0	0	0	0	0	0
Farp2	0	0	0	0	0	0
Stk25	0	0	0	0	0	0
Gm28536	0	0	0	0	0	0
Bok	0	0	0	0	0	0.000202568
Thap4	0	0	0	0	0	0
Gm10550	0	0	0	0	0	0
Atg4b	0	0	0	0	-7.74262e-08	0
Dtymk	0	0	0	0	0	0
Ing5	0	0	0	0	-6.03274e-05	0
D2hgdh	0	0	0	0	-0.000147233	0
Gal3st2	0	0	0	0	0	0
Gal3st2b	0	0	0	0	0	0
Gal3st2c	0	0	0	0	0	0
Neu4	0	0	0	0	0	0
Pdcd1	0	0	0	0	0	0
4930440C22Rik	0	0	0	0	0	0
Fam174a	0	0	0	0.000979676	0	0
St8sia4	0	0	0	0	0	0
4930598F16Rik	0	0	0	0	0	0
1700063A18Rik	0	0	0	0	0	0
Gm29601	0	0	0	0	0	0
4930533P14Rik	0	0	0	0	0	0
Slco4c1	0	0	0	0	0	0
Panct2	0	0	0	0	0	0
Gm28901	0	0	0	0	0	0
Slco6c1	0	0	0	0	0	0
D1Ertd622e	-0.00438689	0	0	0	0	0
Ppip5k2	0	0	0	0	0	0
Gin1	0	0	0	0	0	0
Pam	0	0	0	9.42327e-05	0	0
1810006J02Rik	0	0	0	0	0	0
Gm29461	0	0	0	0	0	0
Slco6d1	0	0	0	0	0	0
Gm7967	0	0	0	0	0	0
Cntnap5b	0	0	0	0	0	0
Gm20268	0	0	0	0	0	0
Gm28187	0	0	0	0	0	0
Cdh20	0	0	0	0	0	0
Gm15699	0	0	0	0	0	0
Gm29012	0	0	0	0	0	0
Rnf152	0	0	0	0	0	0
Gm17634	0	0	0	0	0	0
Pign	0	0	0	0	-0.000312158	0
2310035C23Rik	3.16847e-05	0	0	0	0	0
Tnfrsf11a	0	0	0	0	0	0
Gm7160	0	0	0	0	0	0
Zcchc2	0	0	0	0	6.77733e-05	0
Gm20753	0	0	0	0	0	0
Phlpp1	0	0	0	0	0	0
A530053M12Rik	0	0	0	0	0	0
Bcl2	0	0.006455	0	0	0	0
D630008O14Rik	0	0	0	0	0	0
Kdsr	0	0	0	0	0	0
Vps4b	0	0	0	0	0	0
Serpinb5	0	0	0	0	0	0
Serpinb12	0	0	0	0	0	0
Serpinb13	0	0	0	0	0	0
Serpinb3a	0	0	0	0	0	0
Serpinb3d	0	0	0	0	0	0
Serpinb3b	0	0	0	0	0	0
Serpinb3c	0	0	0	0	0	0
Serpinb11	0	0	0	0	0	0
Gm15391	0	0	0	0	0	0
Serpinb7	0	0	0	0	0	0
Serpinb2	0	0	0	0	0.00509365	0
Serpinb8	0	0	0	0	0	0
Gm15389	0	0	0	0	0	0
D830032E09Rik	0	0	0	0	0	0
Cdh7	-0.00413534	0	0	0	0	0
Cdh19	0	0	0	0	-0.000560363	0
Gm29088	0	0	0	0	0	0
Dsel	0	0	0	0	0	0
Gm28189	0	0	0	0	0	0
9330185C12Rik	0	0	0	0	0	0
Cntnap5a	0	0	0	0	0	0
Gm19965	0	0	0	0	0	0
Zfp813-ps	0	0	0	0	0	0
Gm28363	0	0	0	0	0	0
B020011L13Rik	0	0	0	0	0	0
Gm28360	0	0	0	0	0	0
Gm28168	0	0	0	0	0	0
Gm7145	0	0	0	0	0	0
Gm29106	0	0	0	0	0	0
Tsn	0	0	0	0.000452021	0	0
Nifk	0	0	0	0	0	0
Gm28867	0	0	0	0	0	0
Clasp1	0	0	0	0	-5.55748e-05	0
2900060B14Rik	0	0	0	0	0	0
Tfcp2l1	0	0	0	0	0	0
Gli2	0	0	0	0	-0.0199597	0
Gm26831	0	0	0	0	0	0
Gm29456	0	0	0	0	0	0
Gm29455	0	0	-0.000201628	0	0	0
Inhbb	0	0.000194842	0	0	0	0
Ralb	0	0	0	0	0	0
Gm27184	0	-0.0175509	0	0	0	0
Tmem185b	0.00247316	0	0	0	0	0
3830432H09Rik	0	0	0	0	0	0
Epb41l5	-0.00690404	0	0	0	0	0
Ptpn4	-0.000162546	0	0	0	0	0
Gm28209	0	0	0	0	0	0
Tmem177	-0.000107013	0	0	0	3.26761e-05	0
Cfap221	0	0	0	0	0	0
Sctr	0	0	0	0	0	0
Tmem37	0	0	0	0	0	0
Dbi	0	0	0	0	0	0
3110009E18Rik	0	0	0	0.00374713	0	0
Steap3	-0.00300998	0	0	0	-4.43728e-05	0
C1ql2	0	0	0	0	0	0
1700012E03Rik	0	0	0	0	0	0
Marco	0	0	0	0	0	0
En1	0	0	0	0	0	0
2610027F03Rik	0	0	0	0	0	0
Gm29346	0	0	0	0	-0.00247802	0
Gm29345	0	0	0	0	0	0
Gm29348	0	0	0	0	0	0
Gm29347	0	0	0	0	0	0
Celrr	0	0	0	0	0	0
Gm29359	0	0	0	0	0	0
Insig2	0	0	0	0	0	0
2210011K15Rik	0	0	0	0	0	0
Ccdc93	0	0	0	0	0	0
Gm15392	0	0	0	0	0	0
Htr5b	0	0	0	0	0	0
Ddx18	0	0	0	0	0	0
Gm28590	0	0	0	0	0	0
Dpp10	0	0	0	0	0	0
Gm28928	0	0	0	0	0	0
1700121L03Rik	0	0	0	0	0	0
Actr3	0	0	0	0	0	0
Gm28706	0	0	0	0	0	0
Slc35f5	0.00163197	0	0	0	0	-0.0051115
Gpr39	0	0	0	0	0	0
Lypd1	0	0	0	0.000183208	0	-0.00289095
Nckap5	0	0	0	0	0	0
4930599A14Rik	0	0	0	0	0	0
Mgat5	0	0	0	0	0	0
Tmem163	0	0.000476543	0	0	0	0
Acmsd	0	0	0	0	0	0
2900009J06Rik	0	0.000846988	0	0	0	0
Ccnt2	-0.00871392	0	0	0	0	0
Map3k19	0	0	0	0	0	0
Rab3gap1	0	0	0	0	0	0
Zranb3	0	0	0	0	0	0
Gm28800	0	0	0	0	0	0
R3hdm1	0	0	0	0	0	0
Ubxn4	0.000116208	0	0	0	0	0
Lct	0	0	-0.022939	0	0	0
Mcm6	0	0	0	0	0	0
Dars	0	0	0	0	0	0
Cxcr4	0	0	0	0	0	0
Gm26686	0	0	0	0	0	0
Thsd7b	0	0	0	0	4.03344e-05	0
Gm16081	0	0	0	0	0	0
Cd55b	0	0	0	0	0	0
Gm15674	0	0	0	0	0	0
Gm15675	0	0	0	0	0	0
Cd55	8.67347e-05	0	0	0	0	0
Gm16083	0	0	0	0	0	0
Zp3r	0	0	0	0	0	0
C4bp	0	0	0	0	0	0
Gm29427	0	0	-1.62169e-06	0	0	0
Pfkfb2	0	0	0	0	0	0
Yod1	0	0	0	0	-0.00479801	0
AA986860	0	0	0	0	0.000707262	0
Gm28857	0	0	0	0	0	0
Gm28856	0	0	0	0	0	0
Fcamr	0	0	0	0	0	0
Gm15848	0	0	0	0	0	0
Pigr	0	0	0	0	0	0
Fcmr	0	0	0.00012059	0	0	0
Il24	0	0	0	0	0	0
Il20	0	0	0	0	0	0
Il19	0	0	0	0	0	0
Il10	0	0	0	0	0	0
Mapkapk2	0	0	0	0	0	0
Dyrk3	0	0	0	0	0	0
Eif2d	-0.000410924	0	0	0	0	0
Rassf5	0	0	0	-3.75594e-05	0	0
Ikbke	0	0	0	0	0	0
Gm28914	0	0	0	0	0	0
Gm28913	0	0	0	0	0	0
Srgap2	0	0	0	0	0	0
Fam72a	0	0	0	0	0	0
Avpr1b	0	0	0	0	0	0
Ctse	0	0	0	0	0	0
Rab7b	0.000403882	0	0	0	0	0
Slc26a9	0	0	0	0	0	0
Pm20d1	0	0	0	0	0.00134762	0
Slc41a1	0	0	0	0	0	0
Rab29	0	0	0.0081385	0	0	0
Nucks1	0	0	0	0	0	0
Slc45a3	0	0	0	0	0	0
Elk4	0	0	0	0	-0.000236854	0
Mfsd4a	0	0	0	0	0.000258093	0
Gm26892	0	0	0	0	0	0
Cdk18	0	0	0	0	0	0
Gm29629	0	0	0	0	0	0
Lemd1	0	0	0	0	0	0
1700037F24Rik	0	0	0	0	0	0
Gm10188	0	0	0	0	0	0
Gm29630	0	0	0	0	0	0
Klhdc8a	0	0	0	0	0	0
Nuak2	0	0	0.000486109	0	0	0
F730311O21Rik	0	0	0	0	0	0
Tmcc2	0	0	0	0	0	0
Gm15849	0	0	0	0	0	0
Dstyk	0	0	0	-3.83154e-05	0	0
Rbbp5	0.0015003	0	0	0	0	0
Tmem81	0	0	0	0	0	0
Cntn2	0	0	0	0	0	0
Nfasc	0	0	0	-0.000147244	0	0
Gm10538	0	0	0	0	0	0
Lrrn2	0	0	0	0	0	0
Mdm4	1.35351e-05	0	0	-2.39792e-05	0	0
Pik3c2b	0	0	0	0	0	0
Gm28609	0	0	0	0	0	0
Ppp1r15b	0	0	0	0	0	0
Plekha6	0	-0.0393703	0	0	0	0
Gm19461	0	0	0	0	0	0
Golt1a	0	0	6.44616e-05	0	0	0
Kiss1	0	0	0	0	0	0
Gm28040	0	0	0	0	0	0
Kiss1.1	0	0	0	0	0	0
Ren1	0	0	0	0	0	0
Etnk2	0	0	0	0	0	0
Sox13	0	0	0.00145679	0	0	0
Snrpe	0	0	0	0	0	0
Gm26706	0	0	0	0	0	0
Zc3h11a	0	0	0	0	0	0
Zc3h11a.1	0	0	0	0	0	0
Gm38394	0	0	0	0	0	0
Zbed6	0	0	0	0	0	0
Lax1	0	0	0	0	0	0
Atp2b4	0	0	0	0	0	0
Gm28441	0	0	0	0	0	0
Optc	0	0	0	0	0	0
Gm15851	0	0	0	0	0	0
Prelp	0	0	0	-0.000146699	0	0
Gm1627	0	0	0	0	0	0
Fmod	0	0	0	0	0	0
Btg2	0	1.97774e-05	0	0	0	0
Chit1	0	0	0	0	0	0
Chil1	0	0	0	0	0	0
Mybph	0.00563358	-0.00305298	0	0	0	0
Adora1	0	0	0	0	0	0
Myog	0	0	0	0	0	0
Ppfia4	0	0	0	0	0	0
Tmem183a	0	0	0	0	0	0.00437984
4933406M09Rik	0	0	0	0	0	0
Cyb5r1	0	-0.00014016	0	0	0	0
Adipor1	0	0	0	0	-0.000129068	0
Platr1	0	0	0	0	0	0
Klhl12	0	0	0	0	0	0
Rabif	0	0	0	0	-0.000159972	0
Mgat4e	0	0	0	0	0	0
Kdm5b	0	0	0	0	0	0
Gm26783	0	0	0	0	0	0
Syt2	0	0	0	0	0	0
Ppp1r12b	0	0	0	3.81221e-05	0	0
Gm28892	0	0	0	0	0	0
Ube2t	0	0	0	0	-5.75259e-05	0
Lgr6	0	0	0	-5.21956e-05	0	0
Gm10535	0	0	0	0	0	0
Ptpn7	0	0	0	0	0	0
Arl8a	0	0	0	0	0	0
Gm15445	0	0	-0.000957052	0	0	0
Gpr37l1	-0.00231778	0	0	0	0	0
Gm26642	0	0	0	0	0	0
Elf3	0	0	0	0	0	0
Rnpep	0	0	0	0	0	0
Timm17a	0	0	0	0	0	0
Lmod1	-8.1647e-05	0	0	0	0	0
Shisa4	0	0	0	0	0.0002842	0
Ipo9	0	0	0	0	0	0.00187513
Nav1	0	0	0	0	0	0
Gm4793	0	0	0	0	-5.41503e-05	0
Gm38399	0	0	0	0	0	0
Csrp1	0	0	-9.32436e-05	0	0	0
Phlda3	0	0	0	0	0.000254365	0
Tnni1	0	0	0	0	0	0
Lad1	0	0	0	0	0	0
Tnnt2	0	0	0	0	0	0
Pkp1	0.000359191	0	0	0	0	0
Igfn1	0	0	0	0	0	0
Tmem9	0.000216286	0	0	0	0	0
Ascl5	0	0	0	0	0	0
Cacna1s	0	0	0	0	0	0
Gm37759	0	0	0	0	0	0
Kif21b	0	0	0	0	9.4713e-05	0
Mroh3	0	0	0	0	0	0
5730559C18Rik	0	0	0	0	0	0
Gm26568	0	0	0	0	0	0
A430034D21Rik	0	0	0	0	0	0
Gm37552	0	0	0	0	0	0
Gm26781	-0.00155781	0	0	0	0	0
Gpr25	0	0	0	0	0	0
Camsap2	0	0	0	0	0	0
Ddx59	0	0	0	0	0	0
Kif14	0	0	0	0	0	0
Gm37799	0	0	0	0	0	0
Gm33994	0	0	0	0	0	0
4933409D19Rik	0	0	0	0	0	0
Platr23	0	0	0	0	0	0
Zfp281	0	0	0	0	0	0
Gm19705	0.00246011	0	0	-0.00136806	0.000308486	0
Platr22	0	0	0	0	0	0
Nr5a2	0.00284836	0	0	0	0	0
Gm26979	0	0	0	0	0	0
Gm26936	0	0	0	0	0	0
A430106G13Rik	0	0	0	0	0	0.00860283
Ptprc	0	0	0	0	0	0
Gm28556	0	0	0	0	0	0
Atp6v1g3	0	0	0	0	0	0
Nek7	0	0.000813247	0	0	0	0
Gm28501	0	0	0	0	0	0
Gm5833	0	0	0	0	0	0
Lhx9	0	0	3.07146e-05	0	0	0
2310009B15Rik	0	-0.000365914	-0.000232111	0	0	0
1700019P21Rik	0	0	0	0	0	0
Dennd1b	0	0	0	0	0.000324709	0
Crb1	0	0	0	0	0	0
4933436E23Rik	0	0	0	0	0	0
Gm34816	0	0	0	0	0	0
Zbtb41	0	-0.00064203	0	0.000519646	0	0
Aspm	0	0	0	0	0	0
F13b	0	0	0	0	0	0
Cfhr1	0	0	0	0	0	0
Gm4788	0	0	0	0	0	0
Cfhr2	0	0	0	0	0	0
Cfh	0	0	0	0	0	0
Kcnt2	0.000742883	0	0	0	0	0
4930590L20Rik	0	0	0	0	0	0
Cdc73	0	0	0	0	0	0
B3galt2	0	0	0	-0.000419242	-0.000113688	0
Glrx2	0	0	0.000883822	0	0	0
Trove2	0	0	0	0	0	0
Uchl5	0	0	0	0	0	0
Rgs2	0	-1.00096e-05	0	0	0	0
Rgs13	0	0	0	0	0.000132974	0
Rgs1	0	0	0	0	0	0
Rgs21	0	0	0	0	0	0
Rgs18	0	0	0	0	0	0
Gm29514	0	0	0	0	0	0
Brinp3	0	0	0	-0.00117765	0.000727216	0
Gm15584	0	0	0	0	0	0
Gm29515	0	0	0	0	0	0
Gm29020	0	0	0	0	0	0
Gm29398	0	0	0	0	0	0
Pla2g4a	0	0	0	0	0.00187927	0
Ptgs2	0	0	0	0	0	0
Ptgs2os2	0	0	0	0	0	0
Pdc	0	0	0	0	0	0
2310030A07Rik	0	0	0	0	0	0
BC003331	0	0	0	0	0	0
Tpr	7.26617e-05	0	0	0	0.000253309	0
Prg4	0	0	0	0	0	0
Hmcn1	0	0	0	0	0	0
Gm20631	0	0	0	0	0	0
Gm29188	0	0	0	0	0	0
C730036E19Rik	0	0	0	0	0	0
Gm47985	0	0	0	0	0	0
Gm8947	0	0	0	0	0	0
Gm47995	0	0	0	0	0	0
3110040M04Rik	0	0	0	0	0	0
Gm47996	0	0	0	0	0	0
Gm10138	0	0	0	0	0	0
Ivns1abp	0	0	0	0	0	0
Swt1	0	0	0	0	0	0
Trmt1l	9.37316e-05	0	0	0	0	0
Rnf2	0	0	0	0	0	0
Gm28181	0	0	0	0	0	0
Fam129a	0	0	0	0	0	0
2810414N06Rik	0	0	0	0	0	0
Edem3	0	0	-8.80514e-06	0.000632266	0.000158953	0
1700025G04Rik	0	0	0	0.00074205	0	0
Gm28610	0	0	0	0	0	0
Tsen15	0	0	0	0	0	0
Colgalt2	0	0	0	0	0	0
Rgl1	0	0	0	0	0	0
Apobec4	0	0	0	0	0	0
Arpc5	0	0	0	0	0	0
Ncf2	0.00298522	0	0	0	-0.00381981	0
Smg7	0	0	0	0	0	0
Nmnat2	0	0	0	0	0	0
Gm28960	0	0	0	0	0	0
Lamc2	0	0	0	0	0	0
Lamc1	0	0	0	0.00136324	-0.000218867	0
Shcbp1l	0	0	0	0	0	0
Dhx9	0.000145562	0.00384314	0	0	0	0
Npl	0	0	0	0	0	0
Rgs8	0	0	0.0319757	0	0	0
Gm29529	0	0	0	0	0	0
C230024C17Rik	0	0	0	0	0	0
Rgs16	0	0	0	0	0	-3.22341e-05
Gm28513	0	0	0	0	-0.00226467	0
Rnasel	0	0	0	0	0	0
Rgsl1	0	0	0	0	0	0
Teddm2	-0.00825111	0	0	0	0	0
Teddm1b	0	0	0	0	0	0
Teddm1a	0	0	0	0	0	0
Glul	-7.74322e-05	0.000435602	0	0	0.00286563	0
Gm29290	0	0	0	0	0	0
Gm29291	0	0	0	0	0	0
Gm28286	0	0	0	0	0	0
A830008E24Rik	0	0	0	0	0	0
Zfp648	0	0	0	0	0	0
4930452N14Rik	0	0	0	0	0	0
4930532M18Rik	0	0	0	0	0	0
Cacna1e	-0.000104986	0	0	0	0.00218733	0
Gm29282	0	0	0	0	0	0
Gm9530	0	0	0	0	-0.000374517	0
Ier5	0	0	0	0	0	0
Mr1	0	0.000358591	0	0	0	0
Stx6	0	0	0	0	0	0
BC034090	0	0	0	0	0	0
Gm37622	0	0	0	0	0	0
Xpr1	0	0	0	0	0.000592569	0
Gm5532	0	0	0	0	0	0
Acbd6	0	0	0	0	0	0
Lhx4	0	0	0	0	0	0
Qsox1	0	0	0	0	0	0
Gm37571	0	0	0	0	0	0
Cep350	0	0	0	0	0	0
Tor1aip1	0	-0.00010436	0	0	0.000254357	0
Tor1aip2	0	0	0	0	0	0
Fam163a	0	0	0	0	0	0
Tdrd5	0	0	0	0	0	0
4930518J20Rik	0	0	0	0	0	0
Nphs2	0	0	0	0	0	0
Axdnd1	0	0	0	0	-0.000834496	0
Gm2000	0	0	0	0	0	0
Soat1	-1.69472e-05	0	0	0	0	0
Gm10031	0	0.00292878	0	0	6.79506e-05	0
Abl2	0	0	0	0	0	0
Tor3a	0	-0.000869806	0	-8.37736e-05	0	0
Fam20b	0	0	0	0.000251441	0.000704548	0
Ralgps2	0	0	0	0	0	0
Angptl1	0	0	0	0	0	0
4930439D14Rik	0	0	0	0	0	0
Gm28694	0	0	0	0	0	0
Tex35	0	0	0	0	0	0
Rasal2	0	0	0.00217648	0	0	0
Cryzl2	0	0	0	0	0	0
Gm15486	0	0	0	0	0	0
Sec16b	0.00222844	0	-0.0416365	0	0	0
Brinp2	0	0	0	0	0	0
Astn1	0	0	0	0	0	0
Gm37679	0	0	0	0	0	0
Pappa2	0	0	0	0	0	0
1600012P17Rik	0	0	0	0	0	0
4930562F17Rik	0	0	0	0	0	0
Cop1	0	0	0	0	-0.000238192	0.000338738
Tnr	0	0	0	0	0	0
Gm38039	0	0	0	0	0	0
Gm37294	0	0	0	0	0	0
4930523C07Rik	0	0	0	0	0	0
4930562F07Rik	0	0	0	0	0	0
Tnn	0	0	0	0	0	0
Mrps14	0	0	0	0	0	0
Cacybp	0	0.000109963	0	0	0	0
Rabgap1l	0	0	0	0	0	0
Gm36975	0	0	0	0	0	0
Gm37083	-0.000208784	0	0	0	0	0
Gm38060	0	0	0	0	0	0
Rc3h1	0	0	0.000221014	0	0	0
Serpinc1	0	0	0	-1.61161e-05	0	0
Zbtb37	0	0	0	0	0	0
Gm37362	0	0	0	0	0	0
Dars2	0	0	0	0	0	0
Gm37634	0	0	0	0	0	0
Cenpl	0	0	0	0	0	0
Klhl20	0	0	0	0	0	0
Ankrd45	0	0	-0.000810185	0	0	0
Tex50	0	0	0	0	-2.4073e-05	0
Prdx6	0	0	0	0	0	0
Tnfsf4	0	0	0	0	0	0
Tnfsf18	0	0	0	0	0	0
Fasl	0	0	0	0	0	0
Suco	0	0	0	0	0	0
Gm31925	0	0	0	0	0	0
4930558K02Rik	0	0	0	0	0	0
Pigc	0	0	0	0	0	0
Gm38304	0	0	0	0	0	0
Dnm3	0	0	0	-0.00505696	-2.85778e-05	-6.18509e-05
2810442N19Rik	0	0	0	0	0	0
Dnm3os	0	0	0	0	0	0
Mettl13	0	0	0	0	0	0
Vamp4	0	0	0	-0.00401873	0	0
Myoc	0	0	0	0	-0.000527497	0
Myocos	0	0	0	0	0	0
Prrc2c	0	0	0	0	0	0
Fmo4	0	0	0	0	0	0
Fmo1	0	0	0	0	0	0
Fmo2	0	0	0	0	0	0
Fmo6	0	0	0	0	0	0
Fmo3	0	0	0	0	0	0
Gm37273	0	0	0	0	0	0
Mroh9	0	0	0	0	0	0
Prrx1	0	0	0.000315535	0	0	0.000443434
Gm20471	0	0	0	0	0	0
Gm26523	0	0	0	0	0	0
Gorab	0	0	0	0	0	0
Gm29500	0	0	0	0	0	0
Mettl11b	0	0	0	0	0	0
Kifap3	0	0	0	0	0	0
Scyl3	0	0	0	0	0	0
BC055324	0	0	0	0	0	0
Mettl18	0	0	0	0	0	0
Sele	0	0	0	0	0	0
Sell	0	0	0	0	0	0
Selp	0	0	0	0	0	0
Gm16587	0	0	0	0	0	0
Gm16548	0	0	0	0	0	0
F5	0	0	0	0	0	0
Slc19a2	0	0	0	0	0	0.00895475
Ccdc181	0	0	0	0	0	0
Blzf1	0	0	0	0	5.61644e-05	0
Nme7	0	0.000601314	0	0	0	0
Atp1b1	0	0	0	0.000410347	0	0
Gm32391	0	0	0	0	0	0
Gm26685	0	0	0	0	0	0
Gm37754	0	0	0	0	0	0
Gm37853	0	0	0	0	0	0
Gm37184	0	0	0	0	0	0
Gm36945	0	0	0	0	0	0
Dpt	0	0	0	0	0	0
Gm32569	0	0	0	0	0	0
Xcl1	0	0	0	0	0	0
1700029M03Rik	0	0	0	0	0	0
4930568G15Rik	0	0	0	0	0	0
Tbx19	0	0	0	0	0	0
Sft2d2	0	0	0	0	0	0
Tiprl	0.00637543	0	0	0	0	0
Gpr161	0.00682941	0	0	0	0	0
Dcaf6	0	0	0	0	0	0
Mpc2	0	0	0	0	0	0
Adcy10	0	0	-0.0178962	0	0	0
Gm38325	0	0	0	0	0	0
Mpzl1	0	0	0	0	0	0
Rcsd1	0	0	0	0	0	0
Gm37073	0	0	0	0	0	0
Creg1	-0.000200918	0	0	0	0	0
Gm36972	0	0	0	0	0	0
Cd247	0	0	0	0	0	0
Gm37469	0	0	0	0	0	0
Pou2f1	0	0	0	0.00064162	0.00011605	0
Gm26665	0	0	0	0	0	0
Gm37923	0	0	0	0	0	0
Dusp27	0	0	0	0	0	0
Gpa33	0	0	0	0	0	0
Mael	0	0	0	0	0	0
Ildr2	0	0	0	0	0	0
5330438I03Rik	0	0	0	0	0	0
Gm15853	0	0	0.00301819	0	0.000606487	0.00450141
Tada1	0	0	0	0	0	0
Pogk	0	0	0.000309105	5.29396e-05	0	0
Gm4846	0	0	0	0	0	0
Gm4847	0	0	0	0	0	0
Fmo9	0	0	0	0	0	0
Gm16701	0	0	0	0	0	0
Gm16701.1	0	0	0	0	0	0
Fam78b	0	0	0	-0.000271306	0	0
Uck2	0	0	0	-0.00447868	0	0
Gm37982	0	0	0	0	0	0
Gm2453	0	0	0	0	0	0
Tmco1	-0.00177624	-5.054e-05	0	0	0	0
Aldh9a1	0	0	0	0	0	0
Mgst3	0	0	0	0	0	0
Lrrc52	0	0.000394941	0	0	0	0
Rxrg	0	0	0	0	0	0
Lmx1a	0	0	0	0	0	0
Gm20711	0	0	0	0	0	0
Pbx1	0	0	0	0	0	0
Gm37839	0	0	0	0	0	0
Nuf2	0	0	0	0	0	0
Rgs5	0	0	0	0	0	0
Rgs4	0	0	0	0	0	0
Ccdc190	0	0	0	0	0	0
Hsd17b7	0.00115487	0	0	0	0	0
3110045C21Rik	0	0	0	0	0	-0.000325792
Ddr2	0	0	0	0	0	0
Uap1	0	0	0	0	0	2.26591e-05
Gm37748	0	0	0	0	-0.00217685	0
Gm37502	0	0	0	0	0	0
Uhmk1	0	0	0	0	-0.000303777	0
4930500M09Rik	0	0	0	0	0	0
Sh2d1b2	0	0	0	0	0	0
Sh2d1b1	0	0	0	0	0	0
Gm7694	0	-0.00187905	0	0	0	0
Nos1ap	0	0	0	0	0	0
Spata46	0	0	0	0	0	0
Olfml2b	0	0	0	0	0	0
Atf6	0	0	-2.20322e-05	-0.00155079	0	0
Dusp12	0	0	0.0047086	0	0	0
Gm26620	-0.000885651	0	0	0	0	0
Fcrlb	0	0	0	0	0	0
Fcrla	0	0	0	0	0	0
Fcgr2b	0	0	0	0	0	0
Gm38204	0	0	0	0	0	0
Gm10522	0	0	0	0	0	0
Fcgr4	0	0	0	0	0	0
Fcgr3	0	0	0	0	0	0
Cfap126	0	0	-0.00333203	0	0	0
Sdhc	0	0	0	0	0	0
Mpz	0	-1.97224e-05	0	0	0	0
Pcp4l1	0	0	0	0	0	0
Nr1i3	0.0467103	0	0	0	-0.000723694	0
Tomm40l	-0.000635657	0	0	-0.00120847	3.72503e-05	0
Apoa2	0	0	0	0	0	0
Fcer1g	0	0	0	0	-0.000944385	0
Ndufs2	0	4.02233e-05	0	0	0	0
Adamts4	0	0	0	0	0	0
B4galt3	0	0	0	0	0	0
Ppox	0	0	0	0	0	0
Usp21	0	0	0	0	0	0
Ufc1	0	0	0	0	0	0
Gm20045	0	0	0	0	0	0
Dedd	0	0	0	0	0	0
Nit1	0	0	0	0	0	0
Pfdn2	0	0.000810915	0	0	0	0
Klhdc9	0	0	0	0	0	0
Nectin4	0	-0.000355763	0.00666307	0	0	0
Arhgap30	0	0	0	0	0	0
Usf1	0	0	0	0	0	0
Tstd1	0	0	0	0	0	0
Gm26641	0	0	0	0	0	0
F11r	0	0	0	0	0	0
B930036N10Rik	0	0	0	0	0	0
Alyref2	0	0	0	0	0	0
Itln1	0	0	0	0	0	0
Cd244	0	0	0	0	0	0
Ly9	0	0	0	0	0	0
Slamf7	0	0	0	0	0	0
Gm37787	0	0.00529838	0	0	0	0
Cd48	0	0	0.000631532	0	0	0
Slamf1	2.16954e-06	0	0	0	0	0
Cd84	0	0	0	0	0	0
Gm10521	0	0	0	0	0	0
Gm37065	0	0	0	0	0	0
Slamf6	0	0	0	0	0	0
Vangl2	0	0	0	0	0	0
Nhlh1	0	0	0	0	0	0
Ncstn	-0.00262035	0	0	0	0	0.00377353
Copa	0	0	0	0	0	0
Gm37756	0	0.00134621	0	0	0	0
Pex19	0	0	0	0	0	0
Dcaf8	0.000558552	0	0	0	0	0
Pea15a	0	0	0	1.10193e-06	0	0
Casq1	0	0	0	0	0.00483512	0
Gm17224	0	0	0	0	0	0
Atp1a4	0	0	0	0	0	0
Gm37950	0	0	0	0	0	0
Igsf8	0	0	0	0	-0.0108612	0
Atp1a2	0	0	0	0	0	0
Kcnj9	0	0	0	0	0	0
Gm36937	0	0	0	0	0	0
Kcnj10	0	0	0	0	0	0
Pigm	0.00397369	0	0	0	0	0
Slamf9	0	0	0	0	0	0
Igsf9	0	0	0	0	0.00151288	0
Tagln2	0	0	0	0	0	0
Cfap45	-0.0133194	0	0	0	0	0
Vsig8	0	0	0	0	0	0
Slamf8	0	0	0	0	0	0
Fcrl6	0	0	0	0	0	0
Dusp23	0	0	0	0	0	0
Crp	0	0	0	0	0	0
Apcs	0	0	0	0	0	0
Olfr16	0	0	0	0	0	0
Olfr1408	0	0	0	0	0	0
Olfr1406	0	0	0	0	0	0
Olfr218	0	0	0	0	0	0
Olfr1404	0	0	0	0	0	0
Fcer1a	0	0	0	0	0	0
Olfr418	0	0	0	0	0	0
Mptx2	0	0	0	0	0	0
Ackr1	0	0	0	0	0	0
Cadm3	0	0	0.0014438	0.00594905	0	0
Aim2	0	0	0	0	0	0
Ifi206	0	0	0	0	0	0
Ifi214	0	0	0	0	0	0
Ifi213	0	0	0	0	9.75127e-05	0
Ifi209	0	0	0	0	0	0
Ifi208	0	0	0	0	0	0
Ifi207	0	0	0	0	0	0
Ifi204	0	0	0	0	0	0
Mndal	0	0	-0.00036743	0	0	0
Ifi211	0	0	0	0	0	0
Ifi203	0	0	0	0	0	0
Ifi202b	0	0	0	0	0	0
Ifi205	0	0	0	0	0	0
Olfr433	0	0	0	0	0	0
Olfr432	0	0	0	0	0	0
Olfr430	0	0	0	0	0	0
Olfr429	0	0	0	0	0	0
Olfr427	0	0	0	0	0	0
Olfr231	0	0	0	0	0	0
Olfr424	0	0	0	0	0	0
Olfr420	0	0	0	0	0	0
Spta1	0	0	0	0	0	0
Olfr419	0	0	0	0	0	0
Mptx1	0	0	0	0	0	0
Olfr417	0	0	0	0	0	0
Olfr248	0	0	0	0	0	0
Olfr414	0	0	0	0	0	0
Olfr220	0	0	0	0	0	0
Fmn2	0	0	0	0	0	0
Grem2	0	0	0	0	0	0
Rgs7	0	0	0	0	0	0
Gm36307	0	0	0	0	0	0
Fh1	0	0	0	0	0	0
Kmo	0	0	0	0	0	0
Opn3	0	0	0	0.000264808	0.000821579	0
Chml	0	0	-0.000686776	0	0	-3.48658e-06
Wdr64	0	0	0	0	0	0
Exo1	0	0	0	0	0.000502457	0
Gm38100	0	0	0	0	0	0
Pld5	0	0.000598265	0	0	0	0
Rbm8a2	0	0	-0.00154197	0	0	0
Gm38101	0	0	0	0	0	0
Gm36536	0	0	0	0	0	0
Cep170	0	0.000199785	0	0.000262796	0	1.77752e-05
Gm36992	0	0	0	0	0	0
Sdccag8	0	0	0	0	0	0
Gm15423	0	0	0	0	0	0
Akt3	0	0	0	-0.00228701	0	0
Gm26801	0	0	0	0	0	0
Zbtb18	0	0	0	0	0	0
Gm37306	0	0	0	0	0	0
Gm37280	0	0	0	0	0	0
2310043L19Rik	0	0	0	0	0	0
1700016C15Rik	0	0	0	0	0	0
Adss	6.36986e-05	0	0	0	0	-1.82371e-05
Catspere2	0	0	0	-0.00114168	0	0
Desi2	0.000296453	0	0	0	0.00680337	0
B230369F24Rik	0	0	0	0	0	0
Cox20	0	0	0	0	0	0
Hnrnpu	0	9.51441e-05	0	0	0	0
Efcab2	-5.4633e-05	-5.09136e-05	0	0	0	0
Kif26b	0	0	0	0	0	0
Gm16564	0	0	0	0	0	0
Smyd3	0	0	0	0	0	0
Tfb2m	0	0	0	0	0	0
Cnst	0.00130865	0	0	0	0	0
Sccpdh	0	0	0	0	0	0
Kif28	0	0	0	0	0	0
Ahctf1	0	-5.92736e-06	0	0	0	0
Gm10518	0	0	0	0	0	0
Cdc42bpa	0	0	0	0	0	0
Coq8a	0	0	0.0110019	0	0	0
Gm37336	0	0	0	0	0	0
Psen2	0	0	0	0	0	0
Gm31728	0	0	0	0	0	0
Itpkb	0	0	0	0	0	-0.000434712
Stum	0	0	0	0	0	0
Gm37267	0	0	0	0	0	0
Parp1	0	0	0	0	0	0
Lin9	0	0	0	0	4.07722e-05	0
Mixl1	0	-6.85287e-05	0	0	0	0
Acbd3	0	5.14443e-05	0	0	0	0
Gm37768	0	0.00631173	0	0	0	0
Gm38293	0	-0.003957	0	0	0	0
H3f3a	0	0	0	0	0.000521823	0
Gm17275	0	0	-0.0214289	0	0	0
H3f3aos	0	0	0	0	0	0
Sde2	0	0	0	0	0	0
Lefty2	0	0	0	0	0	0
Pycr2	0	0	0	0.000175669	0	0
Lefty1	-0.0182211	0	0	0	0.000705214	0
Tmem63a	0	0	0	0	0	0
2210411M09Rik	0	0	0	0	0	0
Ephx1	0	0	0.000150164	-0.00657919	0	-0.00105489
9130409I23Rik	0	0	0	0	0	0
Gm37406	0	0	0	0	0	0
Nvl	0	0	0	0	0	0
Cnih4	0	0	0	0	0	0
Wdr26	0	0	0	0	0	0
A430110L20Rik	0	0	0	0	0	0
Cnih3	0	0	0	0	0	0
Ccdc121	0	0	0	0	0	0
Dnah14	0	0	0	0	0	0
Lbr	0	0	0	0	0	0
Gm5533	0	0	0	0	0	0
Enah	0	0	0	0	0.00016032	0
Srp9	0	0.000415422	0	0	3.42857e-05	0
Vmn1r1	0	0	0	0	0	0
Degs1	0	0	0	0	0	0
1700047M11Rik	0	0	0	0	0	0
Fbxo28	0	0	0	0	0	0
Trp53bp2	-0.0108002	0.000460588	0	0	0	0
Capn2	0	-0.00393133	0	0	0	0
Gm37885	0	0	0	0	0	0
Capn8	0	0	0	0	0	0
Gm37218	0	0	0	0	0	0
Ccdc185	0	0	0	0	0	0
Susd4	0	0	0	0	0	0
Tlr5	0	0	0	0	0	0
Gm38079	0	0	0	0	0	0
Disp1	0	0	0	0	0	0
Brox	0	0	0	0	-0.000488162	0
Aida	0	0	0	0	0	0
Mia3	0	0	0	0	0	0
Taf1a	0	-0.000151103	0	0	0	-0.00262357
Gm37986	0	0	0	0	0	0
Hhipl2	0	0	0	0	0	0
Gm33973	0	0	0	0	0	0
Gm34068	0	0	0	0	0	0
Gm38108	0	0	0	0	0	0
Dusp10	0	0	-0.000692584	0	0	0
1700056E22Rik	0	0	0	0.00310038	0	0
Gm37223	0	0	0	0	0	0
Gm37712	0	0	0	0	0	0
1700112H15Rik	0	0	0	0	0	0
Gm37800	0	0	0	0	0	0
4930488B22Rik	0	0	0	0	0	0
Hlx	0.000332696	0	0	0	0	0
Gm34342	0	0	0	0	0	0
2021-03-01	0	0	0	0	0	0
2021-03-02	0	0	0	0	0	0
C130074G19Rik	0	0	0	0	0	0
Mark1	0	0	0	0	0	0
Gm38251	0	0	0	0	0	0
Gm34732	0	0	0	0	0	0
4930433J02Rik	0	0	0	0	0	0
Gm37662	0	0	0	0	0	0
Rab3gap2	0	0.00494773	0	0	0	0
Gm34882	0	0	0	0	0	0
Iars2	0	0	-0.000215514	0	0	0
2010103J01Rik	0	0	0	0	0	0
Bpnt1	0	0.000458717	0	0	0	0
4930532G15Rik	0	0	0	0	0	0
Eprs	0	0	-0.00150256	0	0	9.036e-05
9630028B13Rik	0	0	0	0	0	0
Gm2061	0	0.00451044	0	0	0	0
Slc30a10	0	0	0	0	0	0
Gm38093	0	0	0	0	0	0
Lyplal1	0	0	0	0	0	0
Gm37134	0	0	0	0	0	0
A730004F24Rik	0	0	0	0	0	0
Tgfb2	0	0	0	0	-0.000345399	0
Gm29491	0	0	0	0	0	0
Rrp15	0	-2.20282e-05	0	0	0	0
A430105J06Rik	0	0	0	0	-0.000447022	0
1700023G09Rik	0	0	0	0	0	0
Gm37912	0	0	0	0	0	0
D1Pas1	0	0	0	0	0	0
Spata17	0	0	0	0	0	0
1700007P06Rik	0	0	0	0	0	0
Gpatch2	0	0.000159336	0	0	0	0
Gm38155	0	0	0	0	0	0
Gm37896	0	0	0	0	0	0
Esrrg	0	-0.0139583	0.00108231	0	0	0
Gm36388	0	0	0	0	0	0
9330162B11Rik	0	0	0	0	0	0
Gm38064	0	0	0	0	0	0
Ush2a	0	0	0.000541479	0	0	0
Kctd3	0	0	0	0	0	0
Kcnk2	0	0	0	0.00478591	0	0
A430027H14Rik	0	0	0	0	0	0
Cenpf	0	0	0	0	0	0
Ptpn14	0	0	0	0.000818683	0	0
Gm26574	0	0	0	0	0	0
Gm37422	0	0	0	0	0	0
Smyd2	0	0	0	0	0	0
Prox1	0	0	-0.00015859	0	0	0
Gm28172	0	0	0	0	0	0
Prox1os	0	0	0	0	0	0
Gm29678	0	0	0	0	0	0
Gm30725	0	0	0	0	0	0
Gm30932	0	0	0	0	0	0
Rps6kc1	0	0	0	0	0	0
Angel2	0.000134388	0	0	0	0	0
Vash2	0	0	0	0	0	0
Gm31373	0	0	0	0	0	0
Flvcr1	0	0	0	0	0	0
A230020J21Rik	0	0	0	0	0	0
Spata45	0	0	0	0	0	0
Tatdn3	0	0	0	0	0	0
Nsl1	0	0.00287277	0	0	0	0
Gm38188	0	0	0	0	0	0
Batf3	0	0	0	0	-0.0082611	0
Gm38161	0	0	0	0	0	0
Fam71a	5.42496e-05	0	0	0	0	0
Atf3	0	0	0	0	0	-0.000123677
D730003I15Rik	0	0	0	0	0	0.000166175
Gm37168	0	0	0	0	0	0
Nenf	0	0	0	0	0	0
Tmem206	0	0	0	0	0	-0.00182252
Ppp2r5a	0	0	0	0	0.000585104	0
Gm32200	0	0	0	-6.76101e-05	0	0
Gm37432	0	0	0	0	0	0
Dtl	0	0	0	0	-0.000657606	0
Ints7	0	0	0	0	0	0
Lpgat1	0	0	0	0	0	0
Gm38037	0	0	-8.61632e-05	0	0	0
Nek2	0	0	0	-0.000291616	0	0
1700034H15Rik	0	0	0	0	0	0
Slc30a1	0	0	0	0	-0.0318234	0
Rd3	0	0	0	0.000163173	0	0
Gm26670	0	0	0	0	0	0
Traf5	0	0	0	0	0	0
Gm26879	0	0	0	0	0	0
Rcor3	0	0	0	0	0	0
Gm10516	0.0315584	0	0	0	-0.0248914	0
Kcnh1	0	0	0	0	0	0
Hhat	0	0	0	0	0	0
1700065J18Rik	0	0	0	0	0	0
Sertad4	0	0	0	0	0	0
Gm15867	0	0	0	0	0.000606865	0
Syt14	0	0	0	-0.000234588	0	0
Gm31406	0	0	0	0	0	0
Diexf	0.0069919	0	0	0	0	0
Irf6	0	0	0	0	0	0
A130010J15Rik	0	0	0	0	0	0
Traf3ip3	0	0	0	0	0	0
Gm15872	0	0	0	0	0	0
4930570N18Rik	0	0	0	0	0	0
Lamb3	0.0181063	0	0	0	0	0
Hsd11b1	0	0	0	5.68304e-06	0	0
G0s2	0	0	-0.00175001	0	0	0
Gm37650	0	0	0	0	0	0
Camk1g	0	0	0	0	-0.000392151	0
4631405K08Rik	0	0	0	0	0	0
4930503O07Rik	0	0	0	0	0	0
Plxna2	0	0	0	0	0	5.17619e-05
Cd34	0	0	0	0	0.00157682	0
Gm16897	0	0	0	-0.00595151	0	0
Gm32250	0	0	0	0	0	0
Gm37027	0	0	0	0	0	0
Cd46	0	0	0	0	0	0.00264466
Cr1l	0	-0.0014829	0	-0.00134545	0	0
Cr2	0	0	0	0	0	0
Fam171a1	0	0	0	0	0	0
Nmt2	0	0	0	0	-0.000234899	0
Rpp38	0	0	0	0	0	0
Acbd7	0	0	0	0	0	0
Olah	0	0	0	0	0	0
Meig1	-0.0052676	0	0	0	0	0
Dclre1c	0	0	-0.00239031	0	0.000567005	0
Suv39h2	0	0	0	0	0	0
Gm13184	0	0	0	0	0	0
Hspa14	0	0	0	0	0.00182338	0
Gm45902	0	0	0	0	0	0
Cdnf	0	0	0	0	0	0
Fam107b	-6.62909e-05	0	0	0	0	0
Gm13185	0	0	0	0	0	0
Gm13180	0	0	0	0	0	0
Gm13191	0	0	0	0	0	0
Frmd4a	0	0	0	0	0	0
1700080N15Rik	0	0	0	0	0	0
Gm13189	0	0	0	0	0	0
Gm13175	0	0	0	0	0	0
Gm13179	0	-5.26162e-05	-0.000922767	0	0	0
Prpf18	0	0.00121888	0	0	0	0
Bend7	0	0	0	0	0	0
Sephs1	0	-0.000372689	0	0	0	0
Phyh	0	0	0	0	-0.000934678	0
Ucma	0	0	0	0	0	0
Mcm10	0	0	0	0	-0.00204071	0
Optn	0	0	0	0	0	0.000434994
4930551O13Rik	0	0	0	0	0	0
Gm26776	0	0	0	0	0	0
Ccdc3	0	0	0	0	0	0
Camk1d	0	0	0	-0.00633062	0	0
Cdc123	0	0	0	0	0	0
Nudt5	0	0	0	0	0	0
Gm13199	0	0	0	0	0	0
Sec61a2	0	-0.00234136	0	0	-0.000289773	0
Gm13267	0	0	0	0	0	0
Dhtkd1	0	0	0	0	0	0
Upf2	0	0	0	0	0	0
Proser2	0.00325425	0	0	9.15848e-05	0	0
Gm10857	0	0	0	0	0	0
Echdc3	0	0	0	0	0	0
A230108P19Rik	0	0	0	0	0	0
Gm13383	0	0	-0.000342669	0	0	0
Usp6nl	0	0	0	0	0	0
Gm13388	0	0	0	0	0	0
Gm13391	0	0	0	0	0	0
Celf2	0	-0.00269871	0	0	0	0
Gm13389	0	0	0	0	0	0
Gm26565	0	0	0	0	0	0
Gm28641	0	0	0	0	0	0
Gm13211	0	0	0	0	0	0
1700061F12Rik	0	0	0	0	0	0
Gm13219	0	0	0	0	0	0
Gm13218	0	0	0	0	0	0
Gata3	0	0	0	0	0	0
Gm13256	0	0	0	0	0	0
4930412O13Rik	0	0	0	0	0	0
9230102O04Rik	0	0	0	0	0	0
Gm13262	0	0	0	0	0	0
Taf3	0	0	0	0	0	0
Atp5c1	0	0	0	0	0	0
Kin	0	0	0	0	0	0
Itih2	0	0	0	0	0	0
Itih5	0	0	0	0	0	0
Sfmbt2	0	0	0	0	0	0
Gm13264	0	0	0	0	0	0
Prkcq	0	0	0	0	0	0
Gm38171	0	0	0	0	0	0
8030442B05Rik	0	0	0	0.002026	0	0
Gm13293	0	0	0	0	0	0
Gm13291	0	0	0	0	0	0
Pfkfb3	0	0	0	0	0	0
Gm10851	0	0	0	0	0	0
Rbm17	0	0.000254614	0	0	0	0
Gm17490	0	0	0	0	0	0
Il2ra	0	0	0	0	0	0
Il15ra	0	0	0	-0.000860584	0	0
Fbxo18	0	0	0	0	0	0
Ankrd16	0	0	0	0	0	0
Itga8	0.00045247	0.00179086	0	0	0	0
E030013I19Rik	0	0	0	0	0	0
Mindy3	0	0	0	-0.000568139	0	0
Gm37565	0	0	0	0	0	0
Pter	0	0	0	0	0	0
C1ql3	0	0	0	0	0	0
Rsu1	0	0	0	0	0	0
Cubn	0	0	0	0	0	0
Trdmt1	0	0.000792765	0	0	-0.00375257	0
Vim	0	0	0	0.00176377	0	0
St8sia6	0	0	0	-0.00233396	0	0
Gm37126	0	0	0	0	0	0
Hacd1	0	0	0	0	0	0
Stam	0	0	0	0	0	0
Tmem236	0	0	0	0	0	0
Mrc1	0.00640608	0	0	0.000604248	-0.0239276	0
Slc39a12	0	0	0	0	0	0
Cacnb2	0	0	0	0	0	0
Gm10848	0	0	0	0	0	0
Gm13269	0	0	0	0	0	0
Nsun6	0	0	0	0	-5.0057e-05	0
Arl5b	0	0	0	0	0	0
Malrd1	0	0	0	0	0	0
Plxdc2	-0.000158663	0	0	0	0	0
Gm13322	0	0	0	0	0	0
Nebl	0	0	0	0	0	0
Gm13324	0	0	0	0	0	0
H2al2a	0	0	0	0	0	0
A930004D18Rik	0	0	0	0	0	0
Gm13330	0	0	0	0	0	0
Skida1	0	0	0	0	-0.0041092	0
Mllt10	0	0	0	0	0	0
Dnajc1	0	6.13708e-05	0	0	0	0
Commd3	0	0.000109034	0	0	0	0
Bmi1	0	0	0	0	0	0
Spag6	0	0	9.91182e-07	0	0	0
Carlr	0	0	0	0	0.000213329	0
Pip4k2a	0	0	0	0	0	0
4930426L09Rik	0	0	0	0	0.00610501	0
Armc3	0	0	0	0	0	0
4930447M23Rik	0	0	0	0	0	0
Msrb2	0	0	0	0	0	0
Gm33940	0	0	0	0.000720646	0	0
Gm13344	0	0	0	0	0	0
Ptf1aos	0	0	0	0	0	0
Ptf1a	0	0	0	0	0	0
4921504E06Rik	0	0	0	0	0	0
Gm13348	0	0	0	0	0	0
Otud1	0	0	0	0	0	-0.000253102
Gm13346	0	0	0	0	0	0
Etl4	0	0	0	0.0011357	0	0
Gm17171	0	0	0	0	0	0
Gm13335	0	0	0	0	0	0
Gm13362	0	0	0	0	0	0
Arhgap21	0	0	0	0	0	0
Gm13375	0	0	0	0	0	0
Gm13376	-0.00255722	0	0	0	0	0
Enkur	0	0	0	0	0	0
Thnsl1	0	0	0	0	0	0
Gm13327	0	0	0	0	0	0
Gpr158	0	0	0	0	0	0
Myo3a	0	0	0	0	0	0
Gad2	0	0	5.28263e-05	0	0	0
1700092C17Rik	0	0	0	0	0	0
Apbb1ip	0	0	0	0	0	0
Pdss1	0	0	0	2.31448e-07	0	0
Abi1	0	0	0	0	0	0
Acbd5	0	0	0	0	0	0
Mastl	0	0	0	0	0	0
Yme1l1	0	0	0	0	0	0
4931423N10Rik	0	0	0	0	0	0
Nxph2	0	0	0	0	0	0
Spopl	0	0	0	3.5981e-05	0	0
Hnmt	0	0	0	0	0	0
Tbpl2	0	0	0	0	0	0
Il1f8	0	0	0	0	0	0
Il1f9	0	0	0	0	0	0
Il1f6	0	0	0	0	0	0
Il1f5	0	0	0	0	0	0
Il1f10	0	0	0	0	0	0
Gm13411	0	0	0	0	0	0
Il1rn	0	0	0	0	0	0
Psd4	0	2.94367e-06	0	0	0	0
Pax8	0	0	0	0	0	0
Gm13417	0	0	0	0	0	0
Cacna1b	0	0	0	0	0	0
Ehmt1	0	0	0	0	0	0
Arrdc1	0	0	0	0	0	0
Zmynd19	0	0	0	0	9.41967e-05	0
Dph7	0	0	0	0	-0.00531759	0
Mrpl41	0	0	0	0	0	0
Pnpla7	0	0	0	-0.00580231	0	0
Nsmf	0	0	0	-0.000564124	0	0
Entpd8	0	0	0	0	0	0
Noxa1	0	0	0	0	0	0
Gm13387	0	0	0	0	0	0
Nrarp	0	0	0	0	0	0
Gm38287	0	0	0	0	0	0
Tor4a	0	0	0	0	0	0
Nelfb	0	0	-0.00142382	0	0	0
Stpg3	0	0	0	0	0	0
Fam166a	0	0	0	0	0	0
Tubb4b	0	0	0	0	0	0
Slc34a3	0	0	0	0	0	0
Rnf224	0	0	0	0	0	0
Cysrt1	0	0	-0.0336146	0	0	0
Rnf208	0	0	0	0	0	0
AL732309.1	0	0.00224065	0.00684957	0	0	0
Ndor1	0	0	0	0	0	0
AL732309.2	0	0	0	0	0	0
Tmem203	0	0	0	-0.00375231	0	0
Tprn	0	0	0	0	0	0
Ssna1	0	0	0	0	0	0
Anapc2	0	3.45408e-05	0	0	-4.59566e-05	0
Tmem210	0	0	0	0	0	0
Lrrc26	0	0	0	0	0	0
Grin1	0	0	0	0	0	0
Grin1os	0	0	0	0	0	0
AA543186	0	0	0	0	0	0
Man1b1	0	0	0	0	0.000103042	0
Dpp7	0	0	0	0	0	0
Uap1l1	0	0	0	0	0	0
Sapcd2	0	0	0	0	0	0
Entpd2	-0.0203327	0	0	0	0.000349673	0
Npdc1	0	0	0	0	0	0
Fut7	0	0.0011389	0	0	0	0
Abca2	0	0	0	0	0.000672362	0
Paxx	0	0	0	0	0	0
Clic3	0	0	0	0	0	0
Ptgds	0	0	0	0	-0.00251724	0
Lcn12	0	0	0	0	0	0
C8g	0	0	0	0	0	0
Fbxw5	0	0	0	0	0	0
Traf2	0	0	0	0	0	0
Edf1	0	0	0	0	0	0
Mamdc4	0	0	0	0	0	0
Phpt1	0	0	0	5.47796e-05	0	0
Gm996	0	0	0	0	0	0
Gm26702	0	0	0	-2.34713e-06	0	0
Rabl6	0	0	0	0	0	0
Fcnaos	0	0	0	0	0	0
Ccdc183	0	0	0	0	0	0
Tmem141	0.00107801	-6.70084e-05	0	0	0	0
Fcna	0.0108419	0.00747453	0	0	0	0
Lcn8	0	0	0	0	0	0
Lcn5	0	0	0	0	0	0
Lcn6	0	0	0	0	0	0
Lcn10	0	0	0	0	0	0
Obp2a	0	0	0	0	0	0
A230005M16Rik	0	0	0	0	0	0
Bmyc	0	0	0	0	0	0
Obp2b	0	0	0	0	0	0
Lcn3	0	0	0	0	0	0
Lcn11	0	0	0	0	0	0
Gm13539	0	0	0	0	0	0
Glt6d1	0	0	0	0	0	0
Lcn9	0	0	0	0	0	0
Sohlh1	0	0	0	0	0	0
Kcnt1	0	0	0	0	0	0
Camsap1	0	0	0	0	0	0
Ubac1	0	0	0	0	0	0
Nacc2	0	0	0	0	0	0
Gm13554	0	0	0	0	0	0
Tmem250-ps	0	0	0	0	0	0
1810012K08Rik	0	0	0	0	0	0
Gm13553	0	0	0	0	0	0
Lhx3	0	0	0	0	0	0
Gm27196	0	0	0	0	0	0
Qsox2	0	0	0	0	0	0
Ccdc187	0	0	0	0	0	0
Gpsm1	0	0	0	0	0	0
Dnlz	0	0	0	0	0	0
Card9	0	0	0	0	0	0
Snapc4	-0.00435025	0	0	0	0	0
Gm13563	0	0	0	0	0	0
[truncated: 29,054 more rows]
