# Supplementary material for: Cell-type-specific aging clocks to quantify aging and rejuvenation in neurogenic regions of the brain
Source: Nat Aging. 2022 Dec 19;3(1):121–37. doi: 10.1038/s43587-022-00335-4 (PMC10154228; doi:10.1038/s43587-022-00335-4)
Supplement: Supplementary file 6 — Zip file containing a frozen version of the code used in this paper. [file 43587_2022_335_MOESM6_ESM.zip]

Archive with 132 entries (99 files):
- svz_singlecell_aging_clocks-main/
- svz_singlecell_aging_clocks-main/.gitignore
- svz_singlecell_aging_clocks-main/00_core/
- svz_singlecell_aging_clocks-main/00_core/00_multiseq_aging/
- svz_singlecell_aging_clocks-main/00_core/00_multiseq_aging/Batch1_4SVZ_2019_09/
- svz_singlecell_aging_clocks-main/00_core/00_multiseq_aging/Batch1_4SVZ_2019_09/3.Seurat/
- svz_singlecell_aging_clocks-main/00_core/00_multiseq_aging/Batch1_4SVZ_2019_09/3.Seurat/seurat_part1.R
- svz_singlecell_aging_clocks-main/00_core/00_multiseq_aging/Batch1_4SVZ_2019_09/3.Seurat/seurat_part2.R
- svz_singlecell_aging_clocks-main/00_core/00_multiseq_aging/Batch2_8SVZ_2019_12/
- svz_singlecell_aging_clocks-main/00_core/00_multiseq_aging/Batch2_8SVZ_2019_12/3.Seurat/
- svz_singlecell_aging_clocks-main/00_core/00_multiseq_aging/Batch2_8SVZ_2019_12/3.Seurat/seurat_batch2_part1.R
- svz_singlecell_aging_clocks-main/00_core/00_multiseq_aging/Batch2_8SVZ_2019_12/3.Seurat/seurat_batch2_part2.R
- svz_singlecell_aging_clocks-main/00_core/00_multiseq_aging/Batch3_8SVZ_2020_03/
- svz_singlecell_aging_clocks-main/00_core/00_multiseq_aging/Batch3_8SVZ_2020_03/3.Seurat/
- svz_singlecell_aging_clocks-main/00_core/00_multiseq_aging/Batch3_8SVZ_2020_03/3.Seurat/seurat_batch3_part1.R
- svz_singlecell_aging_clocks-main/00_core/00_multiseq_aging/Batch3_8SVZ_2020_03/3.Seurat/seurat_batch3_part2.R
- svz_singlecell_aging_clocks-main/00_core/00_multiseq_aging/Batch4_8SVZ_2020_11/
- svz_singlecell_aging_clocks-main/00_core/00_multiseq_aging/Batch4_8SVZ_2020_11/3.Seurat/
- svz_singlecell_aging_clocks-main/00_core/00_multiseq_aging/Batch4_8SVZ_2020_11/3.Seurat/seurat_batch4_part1.R
- svz_singlecell_aging_clocks-main/00_core/00_multiseq_aging/Batch4_8SVZ_2020_11/3.Seurat/seurat_batch4_part2.R
- svz_singlecell_aging_clocks-main/00_core/00_multiseq_aging/Integrate/
- svz_singlecell_aging_clocks-main/00_core/00_multiseq_aging/Integrate/01_gene_trajectories.R
- svz_singlecell_aging_clocks-main/00_core/00_multiseq_aging/Integrate/02_Run_DE_Pb_Ex_Multi.R
- svz_singlecell_aging_clocks-main/00_core/00_multiseq_aging/Integrate/03_venn.R
- svz_singlecell_aging_clocks-main/00_core/00_multiseq_aging/Integrate/04_pie.R
- svz_singlecell_aging_clocks-main/00_core/00_multiseq_aging/Integrate/05_heatmap_celltypes.R
- svz_singlecell_aging_clocks-main/00_core/00_multiseq_aging/Integrate/06_GeneSet_Validation_Exercise.R
- svz_singlecell_aging_clocks-main/00_core/00_multiseq_aging/Integrate/06_GeneSet_Validation_Parabiosis.R
- svz_singlecell_aging_clocks-main/00_core/00_multiseq_aging/Integrate/Integrate.R
- svz_singlecell_aging_clocks-main/00_core/01_clocks/
- svz_singlecell_aging_clocks-main/00_core/01_clocks/00_bootstrap/
- svz_singlecell_aging_clocks-main/00_core/01_clocks/00_bootstrap/00_bootstrapCells.R
- svz_singlecell_aging_clocks-main/00_core/01_clocks/00_bootstrap/01_BatchCrossVal_bootstrapCell.R
- svz_singlecell_aging_clocks-main/00_core/01_clocks/00_bootstrap/02_TrainAllData_BootstrapCell.R
- svz_singlecell_aging_clocks-main/00_core/01_clocks/00_bootstrap/03_bootstrap_parabiosis.R
- svz_singlecell_aging_clocks-main/00_core/01_clocks/00_bootstrap/04_predict_parabiosis.R
- svz_singlecell_aging_clocks-main/00_core/01_clocks/00_bootstrap/05_assess_parabiosis.R
- svz_singlecell_aging_clocks-main/00_core/01_clocks/00_bootstrap/06_bootstrap_exercise.R
- svz_singlecell_aging_clocks-main/00_core/01_clocks/00_bootstrap/07_predict_exercise.R
- svz_singlecell_aging_clocks-main/00_core/01_clocks/00_bootstrap/08_assess_exercise.R
- svz_singlecell_aging_clocks-main/00_core/01_clocks/00_bootstrap/09_Histos_Pb_Ex.R
- svz_singlecell_aging_clocks-main/00_core/01_clocks/00_bootstrap/10_BarplotEffectComparision.R
- svz_singlecell_aging_clocks-main/00_core/01_clocks/00_bootstrap/11_ClockGeneExpressionScatter.R
- svz_singlecell_aging_clocks-main/00_core/01_clocks/00_bootstrap/12_StackedScatter_Mouse_Medians_Pb_Ex.R
- svz_singlecell_aging_clocks-main/00_core/01_clocks/00_bootstrap/13_Pb_Ex_ExpressionScatter.R
- svz_singlecell_aging_clocks-main/00_core/01_clocks/00_bootstrap/14_Pb1_Pb2_comparison.R
- svz_singlecell_aging_clocks-main/00_core/01_clocks/01_bootstrap_bioage/
- svz_singlecell_aging_clocks-main/00_core/01_clocks/01_bootstrap_bioage/00_bootstrapCell_bio.R
- svz_singlecell_aging_clocks-main/00_core/01_clocks/01_bootstrap_bioage/01_BatchCrossVal_bootstrapCell_bio.R
- svz_singlecell_aging_clocks-main/00_core/01_clocks/01_bootstrap_bioage/02_TrainAllData_BootstrapCell_bio.R
- svz_singlecell_aging_clocks-main/00_core/01_clocks/01_bootstrap_bioage/03_bootstrap_predict_parabiosis_bio.R
- svz_singlecell_aging_clocks-main/00_core/01_clocks/01_bootstrap_bioage/04_assess_parabiosis_bio.R
- svz_singlecell_aging_clocks-main/00_core/01_clocks/01_bootstrap_bioage/05_predict_exercise_bio_bio.R
- svz_singlecell_aging_clocks-main/00_core/01_clocks/01_bootstrap_bioage/06_assess_exercise_bio.R
- svz_singlecell_aging_clocks-main/00_core/01_clocks/01_bootstrap_bioage/07_Histos_Pb_Ex_bio.R
- svz_singlecell_aging_clocks-main/00_core/01_clocks/01_bootstrap_bioage/08_StackedScatter_Mouse_Medians_Pb_Ex_bio.R
- svz_singlecell_aging_clocks-main/00_core/01_clocks/02_ensemble/
- svz_singlecell_aging_clocks-main/00_core/01_clocks/02_ensemble/00_EffectComparisions_Dotplots.R
- svz_singlecell_aging_clocks-main/00_core/01_clocks/02_ensemble/01_EffectComparisions_Dotplots_Exercise_Bio.R
- svz_singlecell_aging_clocks-main/00_core/01_clocks/02_ensemble/02_EffectComparisions_Dotplots_Parabiosis_Bio.R
- svz_singlecell_aging_clocks-main/00_core/01_clocks/02_ensemble/EnsembleCell/
- svz_singlecell_aging_clocks-main/00_core/01_clocks/02_ensemble/EnsembleCell/TRAIN_PredictAge_aNSC_NPC.R
- svz_singlecell_aging_clocks-main/00_core/01_clocks/02_ensemble/EnsembleCell/TRAIN_PredictBioAge_aNSC_NPC.R
- svz_singlecell_aging_clocks-main/00_core/01_clocks/02_ensemble/EnsembleCell/baseline_predict_age_singlecell.R
- svz_singlecell_aging_clocks-main/00_core/01_clocks/02_ensemble/EnsembleCell/baseline_predict_fraction_singlecell.R
- svz_singlecell_aging_clocks-main/00_core/01_clocks/02_ensemble/EnsembleCell/ensemble_gene_coefs_age.R
- svz_singlecell_aging_clocks-main/00_core/01_clocks/02_ensemble/EnsembleCell/ensemble_gene_coefs_fraction.R
- svz_singlecell_aging_clocks-main/00_core/01_clocks/02_ensemble/EnsembleCell/exercise_predict_age.R
- svz_singlecell_aging_clocks-main/00_core/01_clocks/02_ensemble/EnsembleCell/exercise_predict_age_singlecell.R
- svz_singlecell_aging_clocks-main/00_core/01_clocks/02_ensemble/EnsembleCell/exercise_predict_fraction.R
- svz_singlecell_aging_clocks-main/00_core/01_clocks/02_ensemble/EnsembleCell/exercise_predict_fraction_singlecell.R
- svz_singlecell_aging_clocks-main/00_core/01_clocks/02_ensemble/EnsembleCell/parabiosis_predict_age.R
- svz_singlecell_aging_clocks-main/00_core/01_clocks/02_ensemble/EnsembleCell/parabiosis_predict_age_singlecell.R
- svz_singlecell_aging_clocks-main/00_core/01_clocks/02_ensemble/EnsembleCell/parabiosis_predict_fraction.R
- svz_singlecell_aging_clocks-main/00_core/01_clocks/02_ensemble/EnsembleCell/parabiosis_predict_fraction_singlecell.R
- svz_singlecell_aging_clocks-main/00_core/01_clocks/03_singlecell/
- svz_singlecell_aging_clocks-main/00_core/01_clocks/03_singlecell/00_SingleCell_BatchCrossVal.R
- svz_singlecell_aging_clocks-main/00_core/01_clocks/04_bulk/
- svz_singlecell_aging_clocks-main/00_core/01_clocks/04_bulk/00_Celltype_Bulk.R
- svz_singlecell_aging_clocks-main/00_core/01_clocks/04_bulk/01_Assess_Leave1Batch_Celltype_Bulk.R
- svz_singlecell_aging_clocks-main/00_core/01_clocks/04_bulk/02_Celltype_Bulk_Bioage.R
- svz_singlecell_aging_clocks-main/00_core/01_clocks/04_bulk/03_Assess_Celltype_Pseudobulk_Bioage.R
- svz_singlecell_aging_clocks-main/00_core/01_clocks/05_visualize/
- svz_singlecell_aging_clocks-main/00_core/01_clocks/05_visualize/00_Dotplots_Clock_Compare.R
- svz_singlecell_aging_clocks-main/00_core/01_clocks/05_visualize/01_donut_plots.R
- svz_singlecell_aging_clocks-main/00_core/01_clocks/05_visualize/01_upset.R
- svz_singlecell_aging_clocks-main/00_core/01_clocks/05_visualize/01_upset_bio.R
- svz_singlecell_aging_clocks-main/00_core/01_clocks/05_visualize/02_GoTermViz.R
- svz_singlecell_aging_clocks-main/00_core/01_clocks/05_visualize/03_GenesImpactVsCount.R
- svz_singlecell_aging_clocks-main/00_core/01_clocks/05_visualize/04_CrossCelltypePerformance.R
- svz_singlecell_aging_clocks-main/00_core/01_clocks/05_visualize/05_SimpleInterventionComparision_DotplotsBarplots.R
- svz_singlecell_aging_clocks-main/00_core/01_clocks/05_visualize/06_ChronBioCorrelationPlots.R
- svz_singlecell_aging_clocks-main/00_core/01_clocks/05_visualize/07_VolcanoPlotClockGenes.R
- svz_singlecell_aging_clocks-main/00_core/01_clocks/05_visualize/08_overlap_chron_bio_genes.R
- svz_singlecell_aging_clocks-main/00_core/01_clocks/06_transfer/
- svz_singlecell_aging_clocks-main/00_core/01_clocks/06_transfer/DBN2019/
- svz_singlecell_aging_clocks-main/00_core/01_clocks/06_transfer/DBN2019/00_bootstrap_pseudocells_s15n100_DBN2019.R
- svz_singlecell_aging_clocks-main/00_core/01_clocks/06_transfer/DBN2019/01_Assess_DBN2019.R
- svz_singlecell_aging_clocks-main/00_core/01_clocks/06_transfer/DBN2019/02_Assess_DBN2019_Bio.R
- svz_singlecell_aging_clocks-main/00_core/01_clocks/06_transfer/Harris2021/
- svz_singlecell_aging_clocks-main/00_core/01_clocks/06_transfer/Harris2021/00_Merge_Label_DG.R
- svz_singlecell_aging_clocks-main/00_core/01_clocks/06_transfer/Harris2021/01_ProcessHarris.R
- svz_singlecell_aging_clocks-main/00_core/01_clocks/06_transfer/Harris2021/02_ApplyEval_Harris.R
- svz_singlecell_aging_clocks-main/00_core/01_clocks/06_transfer/Harris2021/03_ApplyEval_Harris_Bio.R
- svz_singlecell_aging_clocks-main/00_core/01_clocks/06_transfer/HumanMTG/
- svz_singlecell_aging_clocks-main/00_core/01_clocks/06_transfer/HumanMTG/01_make_seurat_human.R
- svz_singlecell_aging_clocks-main/00_core/01_clocks/06_transfer/HumanMTG/02_bootstrap_human.R
- svz_singlecell_aging_clocks-main/00_core/01_clocks/06_transfer/HumanMTG/03_predict_human.R
- svz_singlecell_aging_clocks-main/00_core/01_clocks/06_transfer/HumanMTG/04_assess_human.R
- svz_singlecell_aging_clocks-main/00_core/02_classifier/
- svz_singlecell_aging_clocks-main/00_core/02_classifier/01_Inverse_Classifier_Parabiosis.R
- svz_singlecell_aging_clocks-main/00_core/02_classifier/02_Inverse_Classifiers-Ex.R
- svz_singlecell_aging_clocks-main/00_core/02_classifier/03_compareClassifierCorrelations.R
- svz_singlecell_aging_clocks-main/00_core/03_other_tissues/
- svz_singlecell_aging_clocks-main/00_core/03_other_tissues/00_bootstrapCells.R
- svz_singlecell_aging_clocks-main/00_core/03_other_tissues/01_BatchCrossVal_bootstrapCell.R
- svz_singlecell_aging_clocks-main/01_parabiosis/
- svz_singlecell_aging_clocks-main/01_parabiosis/both/
- svz_singlecell_aging_clocks-main/01_parabiosis/both/integration.R
- svz_singlecell_aging_clocks-main/01_parabiosis/cohort1/
- svz_singlecell_aging_clocks-main/01_parabiosis/cohort1/2.Seurat/
- svz_singlecell_aging_clocks-main/01_parabiosis/cohort1/2.Seurat/seurat_cohort1.R
- svz_singlecell_aging_clocks-main/01_parabiosis/cohort2/
- svz_singlecell_aging_clocks-main/01_parabiosis/cohort2/3.Seurat/
- svz_singlecell_aging_clocks-main/01_parabiosis/cohort2/3.Seurat/seurat_1_loop.R
- svz_singlecell_aging_clocks-main/01_parabiosis/cohort2/3.Seurat/seurat_2_combineCohort2.R
- svz_singlecell_aging_clocks-main/02_exercise/
- svz_singlecell_aging_clocks-main/02_exercise/UMAP_Exercise_SVZ.R
- svz_singlecell_aging_clocks-main/02_exercise/seurat_pt1.R
- svz_singlecell_aging_clocks-main/02_exercise/seurat_pt2_markers.R
- svz_singlecell_aging_clocks-main/02_exercise/seurat_pt3_assignCelltypes.R
- svz_singlecell_aging_clocks-main/README.md
