# Supplementary material for: Cell-type-specific aging clocks to quantify aging and rejuvenation in neurogenic regions of the brain
Source: Nat Aging. 2022 Dec 19;3(1):121–37. doi: 10.1038/s43587-022-00335-4 (PMC10154228; doi:10.1038/s43587-022-00335-4)
Supplement: Supplementary file 6 — Zip file containing a frozen version of the code used in this paper. [file 43587_2022_335_MOESM6_ESM.zip › svz_singlecell_aging_clocks-main/00_core/01_clocks/01_bootstrap_bioage/08_StackedScatter_Mouse_Medians_Pb_Ex_bio.R]

library(ggthemes)
library(cowplot)
library(tidyverse)
library(scales)
library(ggridges)
library(ggpubr)

CELLTYPES <- c("Oligodendro", "Microglia",  "Endothelial",
               "Astrocyte_qNSC", "aNSC_NPC", "Neuroblast")

#=====================================================================
#=====================================================================
## BootstrapCell Predictions- Parabiosis

setwd("~/Dropbox/svz_singlecell_aging_clocks/00_core/01_clocks/01_bootstrap_bioage")

d <- readRDS("data/parabiosis_bootstrapCell_predictions_bio.rds")
d$Batch <- d$Mouse
d$Batch[!grepl("2019", d$Batch)] <- "2"
d$Batch[grepl("2019", d$Batch)] <- "1"
d$Batch <- factor(d$Batch, levels = c("1", "2"))
d$Sample <- plyr::mapvalues(x = d$Sample, from = c("Young-Iso", "Young-Het", "Old-Iso", "Old-Het"), to = c("Young Isochronic", "Young Heterochronic", "Old Isochronic", "Old Heterochronic"))
d$Sample <- factor(d$Sample, levels = c("Young Isochronic", "Young Heterochronic", "Old Isochronic", "Old Heterochronic"))
d$Celltype <- factor(d$Celltype, levels = CELLTYPES)


# get median for each mouse
df_med <- d %>% filter(Batch=="2") %>% group_by(Mouse, Celltype, Sample) %>% summarise(median_Pred=median(Pred)) %>% ungroup()


##############################
# Parabiosis
##############################

# Convert fraction to score
df_med$median_Pred <- 35 - 100*df_med$median_Pred


p <- ggplot(df_med, aes(x=Sample, y=median_Pred, fill=Sample)) +
  geom_violin() +
  geom_point(color="black") +
  ylab("Median Biological Age Prediction") + xlab("Sample") +
  stat_compare_means(method="wilcox.test", comparisons=list(c("Young Isochronic", "Young Heterochronic"), c("Old Isochronic", "Old Heterochronic"))) +
  facet_wrap(~ Celltype) +
  scale_fill_tableau() +
  scale_color_tableau() +
  theme_classic()
p
ggsave("plots/parabiosis2_oldhet_oldiso_scatter_bio.pdf", p, width=10 , height=6)


##############################
# Exercise
##############################

d <- readRDS("data/exercise_predictions_bio.rds")

d$Batch <- as.character(d$Year)
d$Batch <- factor(d$Batch, levels = c("R1", "R2"))
d$Sample <- plyr::mapvalues(x = d$Sample, from = c("Y_Control", "Y_Exercise", "O_Control", "O_Exercise"), to = c("Young Sedentary", "Young Exercise", "Old Sedentary", "Old Exercise"))
d$Sample <- factor(d$Sample, levels = c("Young Sedentary", "Young Exercise", "Old Sedentary", "Old Exercise"))
d$Celltype <- factor(d$Celltype, levels = CELLTYPES)

# get median for each mouse
df_med <- d %>% filter(Batch=="R2") %>% group_by(Mouse, Celltype, Sample) %>% summarise(median_Pred=median(Pred)) %>% ungroup()


# Convert fraction to score
df_med$median_Pred <- 35 - 100*df_med$median_Pred

p <- ggplot(df_med, aes(x=Sample, y=median_Pred, fill=Sample)) +
  geom_violin() +
  geom_point(color="black") +
  ylab("Median Biological Age Prediction") + xlab("Sample") +
  stat_compare_means(method="wilcox.test", comparisons=list(c("Young Exercise", "Young Sedentary"), c("Old Exercise", "Old Sedentary"))) +
  facet_wrap(~ Celltype) +
  scale_fill_tableau() +
  scale_color_tableau() +
  theme_classic()
p
ggsave("plots/exercise_oldhet_oldiso_scatter_bio.pdf", p, width=10 , height=6)
