# Supplementary material for: Cell-type-specific aging clocks to quantify aging and rejuvenation in neurogenic regions of the brain
Source: Nat Aging. 2022 Dec 19;3(1):121–37. doi: 10.1038/s43587-022-00335-4 (PMC10154228; doi:10.1038/s43587-022-00335-4)
Supplement: Supplementary file 6 — Zip file containing a frozen version of the code used in this paper. [file 43587_2022_335_MOESM6_ESM.zip › svz_singlecell_aging_clocks-main/00_core/01_clocks/02_ensemble/EnsembleCell/TRAIN_PredictAge_aNSC_NPC.R]

#This script runs through training-validation of a ML method
#at a give value of N (number of cells per pseudocluster) and
#reports the R2/MAE of mean predicted ages with actual age of animal
#and saves a file with the mean predicted ages by cell type.


library(Seurat)
library(tidyverse)
library(Matrix)
library(Matrix.utils)
library(glmnet)
library(caret) 
library(dplyr)
library(ggplot2)
library(Metrics)

fileids = c("aNSC_NPC", "Astrocyte_qNSC", "Microglia", "Oligodendro", "Endothelial", "Neuroblast")
n_repeat = 20
clustering.method = "Random" # can be "Equal", "Random"
predictive.model = "glmnet" # can be any caret method: glmnet, knn, lssvmPoly, ranger, mlp, dnn
normalization = TRUE # TRUE or FALSE (normalize by library size after summing)
N = 15 # number per cluster
test.method = "LeaveOne" # "Random" (80-20 split) or "LeaveOne" (take one out and avg)

#======================================================================================

# function for computing R^2
rsq <- function (x, y) cor(x, y, use="na.or.complete") ^ 2

# function for equal-sized k-nearest neighbors clustering (NOTE: Random clustering is better)
kmvar <- function(mat, clsize=10, method=c('random','maxd', 'mind', 'elki')){
  k = ceiling(nrow(mat)/clsize)
  km.o = kmeans(mat, k)#, algorithm=("Lloyd"))
  labs = rep(NA, nrow(mat))
  centd = lapply(1:k, function(kk){
    euc = t(mat)-km.o$centers[kk,]
    sqrt(apply(euc, 2, function(x) sum(x^2)))
  })
  centd = matrix(unlist(centd), ncol=k)
  clsizes = rep(0, k)
  if(method[1]=='random'){
    ptord = sample.int(nrow(mat))
  } else if(method[1]=='elki'){
    ptord = order(apply(centd, 1, min) - apply(centd, 1, max))
  } else if(method[1]=='maxd'){
    ptord = order(-apply(centd, 1, max))
  } else if(method[1]=='mind'){
    ptord = order(apply(centd, 1, min))
  } else {
    stop('unknown method')
  }
  for(ii in ptord){
    bestcl = which.max(centd[ii,])
    labs[ii] = bestcl
    clsizes[bestcl] = clsizes[bestcl] + 1
    if(clsizes[bestcl] >= clsize){
      centd[,bestcl] = NA
    }
  }
  return(labs)
}


# Load seurat object, contains all data
svz <- readRDS("data/multi_intergrated_seurat_Dec2020.rds")

# retrieve info
meta <- svz[[]] # Object Metadata. Age, Celltype, and Celltype.LowRes most important
rawCounts <- svz[["RNA"]]@counts # Raw UMI gene counts as sparse matrix
rm(svz)
gc()

for (fileid in fileids){
    # clustering by random pairing
    uniq_celltypes <- rep(fileid,n_repeat) # will create n_repeat number of models for this cell type
    uniq_ages <- unique(meta[, "Age"])
    
    if (test.method == "LeaveOne"){
      results <- c(uniq_ages)
    }
    
    count_idx <- 0
    for (ct in uniq_celltypes) { # look at each cell type
      data <- t(rawCounts)[meta$Celltype.LowRes == ct, ]
      submeta <- meta[meta$Celltype.LowRes == ct, ]
      #uniq_ages <- unique(submeta1[, "Age"])
      
      mean_preds <- c() # only for LeaveOne
      preds <- c() # predicted ages
      actuals <- c() # actual ages
      mae_vals <- c() # only for LeaveOne
      
      clustered_data <- c()
      ages <- c()
      
      # cluster within each age
      for (a in uniq_ages) { 
        
        randdata <- data[submeta$Age == a, ]
        
        if (sum(submeta$Age == a) > 1 & N > 1) {
          
          if (clustering.method == "Equal"){
            # PCA dim reduction
            pca <- prcomp(randdata, retx = TRUE) 
            
            # equal size clustering using k-means
            labels <- kmvar(pca$x[,1:2],N) # use first 2 PCs to cluster
            rm(pca)
            gc()
            
            # aggregate across cluster groups
            randdata <- aggregate.Matrix(randdata, 
                                         groupings = labels, fun = "sum")
            ages <- c(ages, rep(a,dim(randdata)[1]))
          }
          else if (clustering.method == "Random"){
            # shuffle cells
            rows <- sample(nrow(randdata))
            randdata <- randdata[rows, ]
            
            # aggregate values by sliding frame
            idxs <- c()
            for (id in 1:ceiling(dim(randdata)[1]/N)) {
              idxs <- c(idxs, rep(id,N))
            }
            idxs <- idxs[1:dim(randdata)[1]]
            randdata <- rowsum(t(apply(randdata,1,as.numeric)),idxs)
            ages <- c(ages, rep(a,dim(randdata)[1]))
          }
          else {
            print ("clustering.method not defined!")
          }
        }
        # for N =1
        else if (sum(submeta$Age == a) > 1 & N == 1){
          ages <- c(ages, rep(a,dim(randdata)[1]))
        }
        # if only one sample
        else if (sum(submeta$Age == a) == 1){
          ages <- c(ages, a) # will be overwritten if more than one sample
        }
        clustered_data <- rbind(clustered_data, randdata)
        rm(randdata)
        gc()
      }
      # normalize data
      if (normalization == TRUE){
        #clustered_data = t(scale(t(clustered_data), center=FALSE, scale=colSums(t(clustered_data))*1e-4)) # OLD normalization code
        clustered_data <- sweep(clustered_data, MARGIN = 1, FUN = "/", STATS = rowSums(clustered_data))
        clustered_data <- log1p(clustered_data * 10000)
      }
      # separate train test
      clustered_data1 <- cbind(ages, clustered_data)
      train_data<-clustered_data1[,-1]
      train_labels<-clustered_data1[,1]
      
      # run age prediction
      fit = train(train_data, train_labels, method = predictive.model)
      pred = predict(fit, train_data)
      
      # clear
      rm(data)
      rm(submeta)
      rm(clustered_data)
      gc()
      
      print (ct)
      if (test.method == "LeaveOne"){
        print ("Mean Predicted R2 and MAE:")
        print (rsq(pred,train_labels))
        print (mae(pred,train_labels))
      }
      
      # save model
      count_idx <- count_idx + 1
      savename <- paste("./models/", fileid, test.method, clustering.method, predictive.model, N, count_idx, sep="_")
      saveRDS(fit, paste(savename,".rds",sep=""))
    }
}
