# Supplementary material for: Cell-type-specific aging clocks to quantify aging and rejuvenation in neurogenic regions of the brain
Source: Nat Aging. 2022 Dec 19;3(1):121–37. doi: 10.1038/s43587-022-00335-4 (PMC10154228; doi:10.1038/s43587-022-00335-4)
Supplement: Supplementary file 6 — Zip file containing a frozen version of the code used in this paper. [file 43587_2022_335_MOESM6_ESM.zip › svz_singlecell_aging_clocks-main/00_core/01_clocks/05_visualize/01_donut_plots.R]

library(vip)
library(caret)
library(glmnet)
library(tidyverse)
library(tidyr)
library(ggthemes)

setwd("~/Dropbox/svz_singlecell_aging_clocks/00_core/01_clocks/05_visualize")


#############################
# Chronological Age
#############################


models <- readRDS("../00_bootstrap/data/models_all_bootstrap.rds")
models$lognormalized <- NULL
dge <- readRDS("../../00_multiseq_aging/Integrate/data/age_de_df_April2021.rds")


celltypes = c("Oligodendro", "Microglia", "Endothelial",
            "Astrocyte_qNSC", "aNSC_NPC", "Neuroblast")

# Apply cut offs for * marker
fdr_cut <- 0.1
fold_cut <- log(1.1)


# Coefficient Donut Plots
for (i in c(1:6)) {
    ct <- as.character(models[i,1][[1]][[1]])
    print(ct)
    dge_ct <- dge[dge$celltype==ct,]
    lasso <- models[i,2][[1]][[1]]
    print(lasso)
    c1 = vip::vi_model(lasso$glmnet.fit, s = lasso$lambda.min, method = "shap")
    d <- c1 %>% filter(Importance != 0)

    d$ImportanceSigned <- d$Importance
    d$ImportanceSigned[d$Sign == 'NEG'] <- -d$ImportanceSigned[d$Sign == 'NEG']
    
    # Compute percentages
    d <- d[order(d$ImportanceSigned),]
    d$fraction <- abs(d$Importance) / sum(abs(d$Importance))

    # Compute the cumulative percentages (top of each rectangle)
    
    d$ymax <- cumsum(d$fraction)

    # Compute the bottom of each rectangle
    d$ymin <- c(0, head(d$ymax, n=-1))

    # Compute label position
    d$labelPosition <- (d$ymax + d$ymin) / 2
    d$labelWidth <- (d$ymax - d$ymin) / 2
    
    
    # Make DGE labels
    d <- d %>% left_join(dge_ct, by = c("Variable" = "gene"))
    d <- d %>% mutate(DEG = if_else(abs(avg_logFC) > fold_cut & fdr < fdr_cut, "*", " "))
    
    
    write.csv(d, paste0("data/importance_", ct, ".csv"))
    
    
    # Do the do not
    p <- ggplot(d, aes(ymax=ymax, ymin=ymin, xmax=4, xmin=3, fill=Sign)) +
      geom_rect(color = "black", size = 0.1) +
      geom_label(x=4.2, aes(y=labelPosition, label=Variable), size=2.5) +
      #geom_text(x=3.9, aes(y=labelPosition, label=DEG), size=5, vjust=0.5) +
      coord_polar(theta="y") +
      xlim(c(2, 4)) +
      theme_void() +
      theme(legend.position = "none") +
      scale_fill_tableau() +
      annotate(geom = 'text', size = 9, x = 2, y = 0, label = paste(ct, "\n", length(d$Sign)))
    ggsave(paste0("plots/donut_", ct, ".pdf"), p, width=7.07, height=6.78)
}


#############################
# Biological Age
#############################


models <- readRDS("../01_bootstrap_bioage/data/models_all_bootstrapCell_bio.rds")
models$lognormalized <- NULL
dge <- readRDS("../../00_multiseq_aging/Integrate/data/bioage_de_df_March2022.rds")


celltypes = c("Oligodendro", "Microglia", "Endothelial",
              "Astrocyte_qNSC", "aNSC_NPC", "Neuroblast")

# Apply cut offs for * marker
fdr_cut <- 0.1
fold_cut <- log(1.1)


# Coefficient Donut Plots
for (i in c(1:6)) {
  ct <- as.character(models[i,1][[1]][[1]])
  print(ct)
  dge_ct <- dge[dge$celltype==ct,]
  lasso <- models[i,2][[1]][[1]]
  print(lasso)
  c1 = vip::vi_model(lasso$glmnet.fit, s = lasso$lambda.min, method = "shap")
  d <- c1 %>% filter(Importance != 0)
  
  d$ImportanceSigned <- d$Importance
  # because clock is for prolif fraction and is opposite sign of bioage
  d$Sign[d$Sign == 'POS'] <- 'placeholder'
  d$Sign[d$Sign == 'NEG'] <- 'POS'
  d$Sign[d$Sign == 'placeholder'] <- 'NEG'
  
  d$ImportanceSigned[d$Sign == 'NEG'] <- -d$ImportanceSigned[d$Sign == 'NEG']

  # Compute percentages
  d <- d[order(d$ImportanceSigned),]
  d$fraction <- abs(d$Importance) / sum(abs(d$Importance))
  
  # Compute the cumulative percentages (top of each rectangle)
  d$ymax <- cumsum(d$fraction)
  
  # Compute the bottom of each rectangle
  d$ymin <- c(0, head(d$ymax, n=-1))
  
  # Compute label position
  d$labelPosition <- (d$ymax + d$ymin) / 2
  
  
  # Make DGE labels
  d <- d %>% left_join(dge_ct, by = c("Variable" = "gene"))
  d <- d %>% mutate(DEG = if_else(abs(avg_log2FC) > fold_cut & fdr < fdr_cut, "*", ""))
  
  
  write.csv(d, paste0("data/importance_", ct, "_bio.csv"))
  
  
  # Do the do not
  p <- ggplot(d, aes(ymax=ymax, ymin=ymin, xmax=4, xmin=3, fill=Sign)) +
    geom_rect(color = "black", size = 0.1) +
    geom_label(x=4.2, aes(y=labelPosition, label=Variable), size=2.5) +
    #geom_text(x=3.9, aes(y=labelPosition, label=DEG), size=5) +
    coord_polar(theta="y") +
    xlim(c(2, 4)) +
    theme_void() +
    theme(legend.position = "none") +
    scale_fill_tableau() +
    annotate(geom = 'text', size = 9, x = 2, y = 0, label = paste(ct, "\n", length(d$Sign)))
  ggsave(paste0("plots/donut_", ct, "_bio.pdf"), p, width=7.07, height=6.78)
}
