# Supplementary material for: Cell-type-specific aging clocks to quantify aging and rejuvenation in neurogenic regions of the brain
Source: Nat Aging. 2022 Dec 19;3(1):121–37. doi: 10.1038/s43587-022-00335-4 (PMC10154228; doi:10.1038/s43587-022-00335-4)
Supplement: Supplementary file 6 — Zip file containing a frozen version of the code used in this paper. [file 43587_2022_335_MOESM6_ESM.zip › svz_singlecell_aging_clocks-main/00_core/01_clocks/05_visualize/01_upset_bio.R]

# Visualize overlap of genes selected by l1 regression models to predict age in 
# main SVZ celltypes. 

library(tidyverse)
library(UpSetR)
library(glmnet)
library(viridis)
library(ComplexHeatmap)

setwd("~/Dropbox/svz_singlecell_aging_clocks/00_core/01_clocks/05_visualize")
models <- readRDS("../01_bootstrap_bioage/data/models_all_bootstrapCell_bio.rds")
models$lognormalized <- NULL

celltypes = c("Oligodendro", "Microglia", "Endothelial",
            "Astrocyte_qNSC", "aNSC_NPC", "Neuroblast")

#======================================================================================================================
# Save genes
all <- c()
for (celltype in celltypes) {
    print(celltype)
    clock <- filter(models, Celltype.LowRes == celltype)[1,2][[1]][[1]]
    # Coefficients
    betas <- coef(clock, s = clock$lambda.min) # includes intercept, length 13194
    genes <- unlist(betas@Dimnames[1]) # includes intercept, length 13194
    clock.genes <- genes[which(betas !=0)]
    print(paste0("Genes in model: ", length(clock.genes)))
    clock.betas <- betas[which(betas!=0)]
    clock.df <- data.frame("gene"=clock.genes[-1], "coef"=clock.betas[-1], "Celltype" = celltype)
    clock.df <- clock.df[order(clock.df$coef, decreasing=T),]
    write.csv(clock.df, file = paste0("data/clock_genes_", celltype, "_bio.csv"), quote = F)
    all <- rbind(all, clock.df)
}
saveRDS(all, "data/clock_genes_all_bio.rds")

#======================================================================================================================
# Read and combine genes into named list
celltypeGeneList <- vector(mode="list", length=length(celltypes))
names(celltypeGeneList) <- celltypes
for (celltype in celltypes) {
    print(celltype)
    genes.csv <- read_csv(file=paste0("data/clock_genes_", celltype, "_bio.csv"))
    genes <- genes.csv$gene
    celltypeGeneList[[celltype]] <- genes
}

# Find union of genes
geneUnion = c()
for (celltype in celltypes) {
    geneUnion = union(geneUnion, celltypeGeneList[[celltype]])
    print(length(geneUnion))
}

celltypeGeneBinary <- vector(mode="list", length=length(celltypes))
names(celltypeGeneBinary) <- celltypes
for (celltype in celltypes) {
    gBinary <- vector(length = length(geneUnion))
    for (index in c(1:length(gBinary))) {
        gBinary[index] <- ifelse((geneUnion[index] %in% celltypeGeneList[[celltype]]), 1, 0) 
    }
    gBinary_df <- data.frame(gBinary, row.names=geneUnion)
    colnames(gBinary_df) <- celltype
    celltypeGeneBinary[[celltype]] <- gBinary_df
}


# Combine list of dataframe
celltypeDF <- dplyr::bind_cols(celltypeGeneBinary)
rownames(celltypeDF) <- geneUnion
celltypeDF[1:5,1:5]
#         Oligodendro Microglia Endothelial Astrocyte_qNSC aNSC_NPC
# Cryab             1         0           0              0        0
# Spcs1             1         0           0              0        0
# Josd2             1         0           0              0        0
# Clptm1l           1         0           0              0        0
# Gsn               1         0           0              0        0


saveRDS(celltypeDF, "data/models_upset_data_bio.rds")


#======================================================================================================================
# Upset Plot using complexheatmap
#========================================================
celltypeDF <- readRDS("data/models_upset_data_bio.rds")

pdf("~/Dropbox/svz_singlecell_aging_clocks/00_core/01_clocks/05_visualize/plots/Complex_Upset_bio.pdf", width = 8, height = 3)
m = make_comb_mat(celltypeDF)
ht = draw(UpSet(m))
od = column_order(ht)
cs = comb_size(m)

decorate_annotation("intersection_size", {
    grid.text(cs[od], x = seq_along(cs), y = unit(cs[od], "native") + unit(2, "pt"), 
        default.units = "native", just = c("left", "bottom"), gp = gpar(fontsize = 8), rot = 45)
})
dev.off()
