# Supplementary material for: Cell-type-specific aging clocks to quantify aging and rejuvenation in neurogenic regions of the brain
Source: Nat Aging. 2022 Dec 19;3(1):121–37. doi: 10.1038/s43587-022-00335-4 (PMC10154228; doi:10.1038/s43587-022-00335-4)
Supplement: Supplementary file 6 — Zip file containing a frozen version of the code used in this paper. [file 43587_2022_335_MOESM6_ESM.zip › svz_singlecell_aging_clocks-main/00_core/01_clocks/06_transfer/Harris2021/01_ProcessHarris.R]

library(tidyverse)
library(Seurat)
library(stringr)

setwd("~/Dropbox/svz_singlecell_aging_clocks/00_core/01_clocks/06_transfer/Harris2021")

dg <- readRDS("data/dg_object.rds")

Convert_to_Dataframe <- function(svz) {
    meta <- svz@meta.data
    meta <- meta[, c("Age", "Celltype.LowRes", "GEMgroup")]
    meta$Age <- as.numeric(substr(meta$Age, 1, 1))
    colnames(meta) <- c("Age", "Celltype", "orig.ident")
    raw_counts <- t(as.matrix(svz[["RNA"]]@counts))
    raw_counts <- raw_counts[, colSums(raw_counts) > 0]
    df <- as_tibble(cbind(meta, raw_counts))
    return(df)
}

df <- Convert_to_Dataframe(dg)
df <- df %>% group_by(Celltype, Age, orig.ident) %>% nest()


#==================================================================================================

bootstrap.pseudocells <- function(df, size=15, n=100, replace="dynamic") {
    pseudocells <- c()
    # If dynamic then only sample with replacement if required due to shortage of cells.
    if (replace == "dynamic") {
        if (nrow(df) <= size) {replace <- TRUE} else {replace <- FALSE}
    }
    for (i in c(1:n)) {
        batch <- df[sample(1:nrow(df), size = size, replace = replace), ]
        pseudocells <- rbind(pseudocells, colSums(batch))
    }
    colnames(pseudocells) <- colnames(df)
    return(as_tibble(pseudocells))
}
    
# Apply boostrap.pseudocells using map()
df2 <- df %>% mutate(pseudocell_all = map(data, bootstrap.pseudocells))

#==================================================================================================

# Remove single cell data; keep just key metadata and pseudocells
df2$data <- NULL
saveRDS(df2, "data/bootstrap_pseudocell_15_harris.rds")
