# Supplementary material for: Cell-type-specific aging clocks to quantify aging and rejuvenation in neurogenic regions of the brain
Source: Nat Aging. 2022 Dec 19;3(1):121–37. doi: 10.1038/s43587-022-00335-4 (PMC10154228; doi:10.1038/s43587-022-00335-4)
Supplement: Supplementary file 6 — Zip file containing a frozen version of the code used in this paper. [file 43587_2022_335_MOESM6_ESM.zip › svz_singlecell_aging_clocks-main/00_core/01_clocks/06_transfer/HumanMTG/03_predict_human.R]

library(tidyverse)
library(glmnet)

setwd("~/Dropbox/svz_singlecell_aging_clocks/00_core/01_clocks/06_transfer/HumanMTG")


models <- readRDS("data/models_all_bootstrap.rds")
colnames(models)[1] <- "Celltype"
models$lognormalized <- NULL

#==================================================================================================
# Load human bootstrapped cells

human_data <- readRDS("data/bootstrap_pseudocell_15_human.rds")

meta <- as.data.frame(human_data[, c(1:3)])
umi <- human_data[, -c(1:3)]
normed <- sweep(umi, MARGIN = 1, FUN = "/", STATS = rowSums(umi))
logged <- log1p(normed * 10000)

by_celltype <- as_tibble(cbind(meta, logged)) %>%
            group_by(Celltype) %>%
            nest()

by_celltype <-  dplyr::inner_join(by_celltype, models, by = "Celltype")

by_celltype[1,2][[1]][[1]][1:5,1:4]

custom_add_predictions <- function(data, model) {
    predictions <- predict(model, newx = as.matrix(data[,-(1:2)]), s = "lambda.min")
    p <- as_tibble(data.frame("Pred" = predictions[,1],
                              "Donor" = data[,1],
                              "Age" = data[,2]))
    return(p)
}

# Add predictions 
by_celltype <- by_celltype %>%
             mutate(Predictions = map2(data, model, custom_add_predictions))


output <- by_celltype %>% select(-c(data, model)) %>% unnest(Predictions)


saveRDS(output, "data/humans_predictions.rds")
