# Supplementary material for: Cell-type-specific aging clocks to quantify aging and rejuvenation in neurogenic regions of the brain
Source: Nat Aging. 2022 Dec 19;3(1):121–37. doi: 10.1038/s43587-022-00335-4 (PMC10154228; doi:10.1038/s43587-022-00335-4)
Supplement: Supplementary file 6 — Zip file containing a frozen version of the code used in this paper. [file 43587_2022_335_MOESM6_ESM.zip › svz_singlecell_aging_clocks-main/README.md]

# Cell type-specific aging clocks to quantify aging and rejuvenation in neurogenic regions of the brain

Matthew T. Buckley^, Eric Sun^, Benson M. George, Ling Liu, Nicholas Schaum, Lucy Xu, Jaime M. Reyes, Margaret A. Goodell, Irving L. Weissman, Tony Wyss-Coray, Thomas A. Rando, Anne Brunet

This repository contains R scripts used for all the data processing and analysis associated with the above manuscript.

^ Equal contribution
